# Supplementary material for: Metagenomics reveals potential interactions between Patescibacteriota and their phages in groundwater ecosystems
Source: mSystems. 2025 Dec 23;11(2):e01204-25. doi: 10.1128/msystems.01204-25 (PMC12911398; doi:10.1128/msystems.01204-25)
Supplement: Supplemental Data — Data S1 to S6. [file msystems.01204-25-s0002.xlsx]

## Sheet: Data S1
Data S1: Information of metagenomic and metatranscriptomic reads used in this study.
Metagenomic reads
Acession	BioProject	Source	Sequencing Platform	Site	Reference	Numbers of rawreads	Total Bases of rawreads (Gbp)	Numbers of quality-filtered reads	Total Bases of cleanreads (Gbp)
SRR12113383	PRJNA640378	NCBI	Illumina NovaSeq 6000	Northern California, USA	He, Christine, et al. "Genome-resolved metagenomics reveals site-specific diversity of episymbiotic CPR bacteria and DPANN archaea in groundwater ecosystems." Nature microbiology 6.3 (2021): 354-365.	613670076	92.6	596262210	81.4
SRR12113384	PRJNA640378	NCBI	Illumina NovaSeq 6000	Northern California, USA	He, Christine, et al. "Genome-resolved metagenomics reveals site-specific diversity of episymbiotic CPR bacteria and DPANN archaea in groundwater ecosystems." Nature microbiology 6.3 (2021): 354-366.	598709428	90.4	543334454	69.7
SRR12113385	PRJNA640378	NCBI	Illumina NovaSeq 6000	Northern California, USA	He, Christine, et al. "Genome-resolved metagenomics reveals site-specific diversity of episymbiotic CPR bacteria and DPANN archaea in groundwater ecosystems." Nature microbiology 6.3 (2021): 354-367.	797625994	120.4	774730064	106.7
SRR12113386	PRJNA640378	NCBI	Illumina NovaSeq 6000	Northern California, USA	He, Christine, et al. "Genome-resolved metagenomics reveals site-specific diversity of episymbiotic CPR bacteria and DPANN archaea in groundwater ecosystems." Nature microbiology 6.3 (2021): 354-368.	774683208	116.8	707722740	92.3
SRR12113387	PRJNA640378	NCBI	Illumina HiSeq 4000	Northern California, USA	He, Christine, et al. "Genome-resolved metagenomics reveals site-specific diversity of episymbiotic CPR bacteria and DPANN archaea in groundwater ecosystems." Nature microbiology 6.3 (2021): 354-369.	72856722	11	50824304	6.8
SRR12113388	PRJNA640378	NCBI	Illumina HiSeq 4000	Northern California, USA	He, Christine, et al. "Genome-resolved metagenomics reveals site-specific diversity of episymbiotic CPR bacteria and DPANN archaea in groundwater ecosystems." Nature microbiology 6.3 (2021): 354-370.	64241204	9.6	47252526	6.4
SRR12113389	PRJNA640378	NCBI	Illumina HiSeq 4000	Northern California, USA	He, Christine, et al. "Genome-resolved metagenomics reveals site-specific diversity of episymbiotic CPR bacteria and DPANN archaea in groundwater ecosystems." Nature microbiology 6.3 (2021): 354-371.	70054278	10.4	54695970	7.4
SRR12113390	PRJNA640378	NCBI	Illumina NovaSeq 6000	Northern California, USA	He, Christine, et al. "Genome-resolved metagenomics reveals site-specific diversity of episymbiotic CPR bacteria and DPANN archaea in groundwater ecosystems." Nature microbiology 6.3 (2021): 354-372.	871324694	131.4	844355852	118.8
SRR12113391	PRJNA640378	NCBI	Illumina HiSeq 4000	Northern California, USA	He, Christine, et al. "Genome-resolved metagenomics reveals site-specific diversity of episymbiotic CPR bacteria and DPANN archaea in groundwater ecosystems." Nature microbiology 6.3 (2021): 354-373.	76705334	11.4	71976046	10.6
SRR12113392	PRJNA640378	NCBI	Illumina HiSeq 4000	Northern California, USA	He, Christine, et al. "Genome-resolved metagenomics reveals site-specific diversity of episymbiotic CPR bacteria and DPANN archaea in groundwater ecosystems." Nature microbiology 6.3 (2021): 354-374.	112899518	17	105366776	15.6
SRR12113393	PRJNA640378	NCBI	Illumina HiSeq 4000	Northern California, USA	He, Christine, et al. "Genome-resolved metagenomics reveals site-specific diversity of episymbiotic CPR bacteria and DPANN archaea in groundwater ecosystems." Nature microbiology 6.3 (2021): 354-375.	23020110	3.4	13424246	1.8787
SRR12113394	PRJNA640378	NCBI	Illumina HiSeq 4000	Northern California, USA	He, Christine, et al. "Genome-resolved metagenomics reveals site-specific diversity of episymbiotic CPR bacteria and DPANN archaea in groundwater ecosystems." Nature microbiology 6.3 (2021): 354-376.	66067092	9.8	45788688	6.2
SRR12113395	PRJNA640378	NCBI	Illumina HiSeq 4000	Northern California, USA	He, Christine, et al. "Genome-resolved metagenomics reveals site-specific diversity of episymbiotic CPR bacteria and DPANN archaea in groundwater ecosystems." Nature microbiology 6.3 (2021): 354-377.	24210850	3.6	15472344	2.1
SRR12113396	PRJNA640378	NCBI	Illumina HiSeq 4000	Northern California, USA	He, Christine, et al. "Genome-resolved metagenomics reveals site-specific diversity of episymbiotic CPR bacteria and DPANN archaea in groundwater ecosystems." Nature microbiology 6.3 (2021): 354-378.	20881274	3	12799322	1.7998
SRR12113397	PRJNA640378	NCBI	Illumina HiSeq 4000	Northern California, USA	He, Christine, et al. "Genome-resolved metagenomics reveals site-specific diversity of episymbiotic CPR bacteria and DPANN archaea in groundwater ecosystems." Nature microbiology 6.3 (2021): 354-379.	73654242	11	52254066	7.1
SRR12113398	PRJNA640378	NCBI	Illumina HiSeq 4000	Northern California, USA	He, Christine, et al. "Genome-resolved metagenomics reveals site-specific diversity of episymbiotic CPR bacteria and DPANN archaea in groundwater ecosystems." Nature microbiology 6.3 (2021): 354-380.	23803826	3.4	2395968	0.3363
SRR12113399	PRJNA640378	NCBI	Illumina HiSeq 4000	Northern California, USA	He, Christine, et al. "Genome-resolved metagenomics reveals site-specific diversity of episymbiotic CPR bacteria and DPANN archaea in groundwater ecosystems." Nature microbiology 6.3 (2021): 354-381.	29196890	4.2	23585504	3.3
SRR12113400	PRJNA640378	NCBI	Illumina HiSeq 4000	Northern California, USA	He, Christine, et al. "Genome-resolved metagenomics reveals site-specific diversity of episymbiotic CPR bacteria and DPANN archaea in groundwater ecosystems." Nature microbiology 6.3 (2021): 354-382.	20223770	3	12221190	1.722
SRR12113401	PRJNA640378	NCBI	Illumina NovaSeq 6000	Northern California, USA	He, Christine, et al. "Genome-resolved metagenomics reveals site-specific diversity of episymbiotic CPR bacteria and DPANN archaea in groundwater ecosystems." Nature microbiology 6.3 (2021): 354-383.	671247708	101.2	616572982	83
SRR12113402	PRJNA640378	NCBI	Illumina HiSeq 4000	Northern California, USA	He, Christine, et al. "Genome-resolved metagenomics reveals site-specific diversity of episymbiotic CPR bacteria and DPANN archaea in groundwater ecosystems." Nature microbiology 6.3 (2021): 354-384.	63213458	9.4	42975854	5.8
SRR12113403	PRJNA640378	NCBI	Illumina HiSeq 4000	Northern California, USA	He, Christine, et al. "Genome-resolved metagenomics reveals site-specific diversity of episymbiotic CPR bacteria and DPANN archaea in groundwater ecosystems." Nature microbiology 6.3 (2021): 354-385.	6701112	1.0118	1370322	0.1924
SRR12113404	PRJNA640378	NCBI	Illumina HiSeq 4000	Northern California, USA	He, Christine, et al. "Genome-resolved metagenomics reveals site-specific diversity of episymbiotic CPR bacteria and DPANN archaea in groundwater ecosystems." Nature microbiology 6.3 (2021): 354-386.	21973958	3.2	16749180	2.3
SRR12113405	PRJNA640378	NCBI	Illumina HiSeq 4000	Northern California, USA	He, Christine, et al. "Genome-resolved metagenomics reveals site-specific diversity of episymbiotic CPR bacteria and DPANN archaea in groundwater ecosystems." Nature microbiology 6.3 (2021): 354-387.	27465676	4	16692322	2.3
SRR12113406	PRJNA640378	NCBI	Illumina HiSeq 4000	Northern California, USA	He, Christine, et al. "Genome-resolved metagenomics reveals site-specific diversity of episymbiotic CPR bacteria and DPANN archaea in groundwater ecosystems." Nature microbiology 6.3 (2021): 354-388.	69304826	10.2	50069606	6.9
SRR12113407	PRJNA640378	NCBI	Illumina NovaSeq 6000	Northern California, USA	He, Christine, et al. "Genome-resolved metagenomics reveals site-specific diversity of episymbiotic CPR bacteria and DPANN archaea in groundwater ecosystems." Nature microbiology 6.3 (2021): 354-389.	706372710	105.8	665932774	97.9
SRR12113408	PRJNA640378	NCBI	Illumina HiSeq 4000	Northern California, USA	He, Christine, et al. "Genome-resolved metagenomics reveals site-specific diversity of episymbiotic CPR bacteria and DPANN archaea in groundwater ecosystems." Nature microbiology 6.3 (2021): 354-390.	116674554	17.6	108135786	15.9
SRR12113409	PRJNA640378	NCBI	Illumina HiSeq 4000	Northern California, USA	He, Christine, et al. "Genome-resolved metagenomics reveals site-specific diversity of episymbiotic CPR bacteria and DPANN archaea in groundwater ecosystems." Nature microbiology 6.3 (2021): 354-391.	86620712	13	79230670	11.8
SRR12113410	PRJNA640378	NCBI	Illumina HiSeq 4000	Northern California, USA	He, Christine, et al. "Genome-resolved metagenomics reveals site-specific diversity of episymbiotic CPR bacteria and DPANN archaea in groundwater ecosystems." Nature microbiology 6.3 (2021): 354-392.	76083198	11.4	58105868	8
SRR12113411	PRJNA640378	NCBI	Illumina HiSeq 4000	Northern California, USA	He, Christine, et al. "Genome-resolved metagenomics reveals site-specific diversity of episymbiotic CPR bacteria and DPANN archaea in groundwater ecosystems." Nature microbiology 6.3 (2021): 354-393.	85894328	12.8	81566722	12.1
SRR12113412	PRJNA640378	NCBI	Illumina NovaSeq 6000	Northern California, USA	He, Christine, et al. "Genome-resolved metagenomics reveals site-specific diversity of episymbiotic CPR bacteria and DPANN archaea in groundwater ecosystems." Nature microbiology 6.3 (2021): 354-394.	713080420	107.6	691895336	94.2
SRR12113413	PRJNA640378	NCBI	Illumina HiSeq 4000	Northern California, USA	He, Christine, et al. "Genome-resolved metagenomics reveals site-specific diversity of episymbiotic CPR bacteria and DPANN archaea in groundwater ecosystems." Nature microbiology 6.3 (2021): 354-395.	65718094	9.8	49798772	6.8
SRR12113414	PRJNA640378	NCBI	Illumina HiSeq 4000	Northern California, USA	He, Christine, et al. "Genome-resolved metagenomics reveals site-specific diversity of episymbiotic CPR bacteria and DPANN archaea in groundwater ecosystems." Nature microbiology 6.3 (2021): 354-396.	91053584	13.6	83294888	12.3
SRR12113415	PRJNA640378	NCBI	Illumina HiSeq 4000	Northern California, USA	He, Christine, et al. "Genome-resolved metagenomics reveals site-specific diversity of episymbiotic CPR bacteria and DPANN archaea in groundwater ecosystems." Nature microbiology 6.3 (2021): 354-397.	67698914	10.2	51499390	7.1
SRR12113416	PRJNA640378	NCBI	Illumina HiSeq 4000	Northern California, USA	He, Christine, et al. "Genome-resolved metagenomics reveals site-specific diversity of episymbiotic CPR bacteria and DPANN archaea in groundwater ecosystems." Nature microbiology 6.3 (2021): 354-398.	67615454	10.2	62806458	9.3
SRR12113417	PRJNA640378	NCBI	Illumina HiSeq 4000	Northern California, USA	He, Christine, et al. "Genome-resolved metagenomics reveals site-specific diversity of episymbiotic CPR bacteria and DPANN archaea in groundwater ecosystems." Nature microbiology 6.3 (2021): 354-399.	57605304	8.6	43654724	5.9
SRR12113418	PRJNA640378	NCBI	Illumina NovaSeq 6000	Northern California, USA	He, Christine, et al. "Genome-resolved metagenomics reveals site-specific diversity of episymbiotic CPR bacteria and DPANN archaea in groundwater ecosystems." Nature microbiology 6.3 (2021): 354-400.	92627402	13.8	67234086	8.8
SRR12113419	PRJNA640378	NCBI	Illumina NovaSeq 6000	Northern California, USA	He, Christine, et al. "Genome-resolved metagenomics reveals site-specific diversity of episymbiotic CPR bacteria and DPANN archaea in groundwater ecosystems." Nature microbiology 6.3 (2021): 354-401.	90065090	13.4	75065480	10.3
SRR12113420	PRJNA640378	NCBI	Illumina NovaSeq 6000	Northern California, USA	He, Christine, et al. "Genome-resolved metagenomics reveals site-specific diversity of episymbiotic CPR bacteria and DPANN archaea in groundwater ecosystems." Nature microbiology 6.3 (2021): 354-402.	114331140	17	81354482	10.9
SRR12113421	PRJNA640378	NCBI	Illumina NovaSeq 6000	Northern California, USA	He, Christine, et al. "Genome-resolved metagenomics reveals site-specific diversity of episymbiotic CPR bacteria and DPANN archaea in groundwater ecosystems." Nature microbiology 6.3 (2021): 354-403.	100392780	15	73409184	9.7
SRR12113422	PRJNA640378	NCBI	Illumina NovaSeq 6000	Northern California, USA	He, Christine, et al. "Genome-resolved metagenomics reveals site-specific diversity of episymbiotic CPR bacteria and DPANN archaea in groundwater ecosystems." Nature microbiology 6.3 (2021): 354-404.	323269816	48.8	218021272	27.4
SRR12113423	PRJNA640378	NCBI	Illumina NovaSeq 6000	Northern California, USA	He, Christine, et al. "Genome-resolved metagenomics reveals site-specific diversity of episymbiotic CPR bacteria and DPANN archaea in groundwater ecosystems." Nature microbiology 6.3 (2021): 354-405.	736578382	111.2	681796200	88.9
SRR12113424	PRJNA640378	NCBI	Illumina NovaSeq 6000	Northern California, USA	He, Christine, et al. "Genome-resolved metagenomics reveals site-specific diversity of episymbiotic CPR bacteria and DPANN archaea in groundwater ecosystems." Nature microbiology 6.3 (2021): 354-406.	78735928	11.8	64210810	9
SRR12113425	PRJNA640378	NCBI	Illumina NovaSeq 6000	Northern California, USA	He, Christine, et al. "Genome-resolved metagenomics reveals site-specific diversity of episymbiotic CPR bacteria and DPANN archaea in groundwater ecosystems." Nature microbiology 6.3 (2021): 354-407.	71761616	10.8	57189078	7.9
SRR12113426	PRJNA640378	NCBI	Illumina NovaSeq 6000	Northern California, USA	He, Christine, et al. "Genome-resolved metagenomics reveals site-specific diversity of episymbiotic CPR bacteria and DPANN archaea in groundwater ecosystems." Nature microbiology 6.3 (2021): 354-408.	78375710	11.8	61905400	8.5
SRR12113427	PRJNA640378	NCBI	Illumina NovaSeq 6000	Northern California, USA	He, Christine, et al. "Genome-resolved metagenomics reveals site-specific diversity of episymbiotic CPR bacteria and DPANN archaea in groundwater ecosystems." Nature microbiology 6.3 (2021): 354-409.	148348758	22.4	118673942	16.7
SRR12113428	PRJNA640378	NCBI	Illumina NovaSeq 6000	Northern California, USA	He, Christine, et al. "Genome-resolved metagenomics reveals site-specific diversity of episymbiotic CPR bacteria and DPANN archaea in groundwater ecosystems." Nature microbiology 6.3 (2021): 354-410.	67152724	10	52413958	7.2
SRR12113429	PRJNA640378	NCBI	Illumina NovaSeq 6000	Northern California, USA	He, Christine, et al. "Genome-resolved metagenomics reveals site-specific diversity of episymbiotic CPR bacteria and DPANN archaea in groundwater ecosystems." Nature microbiology 6.3 (2021): 354-411.	70601526	10.6	57007742	8.1
SRR12113430	PRJNA640378	NCBI	Illumina NovaSeq 6000	Northern California, USA	He, Christine, et al. "Genome-resolved metagenomics reveals site-specific diversity of episymbiotic CPR bacteria and DPANN archaea in groundwater ecosystems." Nature microbiology 6.3 (2021): 354-412.	70212794	10.6	59514268	8.5
SRR12113431	PRJNA640378	NCBI	Illumina NovaSeq 6000	Northern California, USA	He, Christine, et al. "Genome-resolved metagenomics reveals site-specific diversity of episymbiotic CPR bacteria and DPANN archaea in groundwater ecosystems." Nature microbiology 6.3 (2021): 354-413.	76055290	11.4	62770660	8.9
SRR12113432	PRJNA640378	NCBI	Illumina NovaSeq 6000	Northern California, USA	He, Christine, et al. "Genome-resolved metagenomics reveals site-specific diversity of episymbiotic CPR bacteria and DPANN archaea in groundwater ecosystems." Nature microbiology 6.3 (2021): 354-414.	85022402	12.8	70193830	9.9
SRR12113433	PRJNA640378	NCBI	Illumina NovaSeq 6000	Northern California, USA	He, Christine, et al. "Genome-resolved metagenomics reveals site-specific diversity of episymbiotic CPR bacteria and DPANN archaea in groundwater ecosystems." Nature microbiology 6.3 (2021): 354-415.	70347264	10.6	59641442	8.5
SRR12113435	PRJNA640378	NCBI	Illumina NovaSeq 6000	Northern California, USA	He, Christine, et al. "Genome-resolved metagenomics reveals site-specific diversity of episymbiotic CPR bacteria and DPANN archaea in groundwater ecosystems." Nature microbiology 6.3 (2021): 354-416.	1011375986	152.6	916259664	120.5
SRR1658343	PRJNA268031	NCBI	Illumina HiSeq 2000	Rifle, Colorado, USA	Brown, Christopher T., et al. "Unusual biology across a group comprising more than 15% of domain Bacteria." Nature 523.7559 (2015): 208-211.	67238846	10	59744472	8
SRR1658344	PRJNA268031	NCBI	Illumina HiSeq 2000	Rifle, Colorado, USA	Brown, Christopher T., et al. "Unusual biology across a group comprising more than 15% of domain Bacteria." Nature 523.7559 (2015): 208-212.	268060728	40.2	227630766	29.4
SRR1658462	PRJNA268031	NCBI	Illumina HiSeq 2000	Rifle, Colorado, USA	Brown, Christopher T., et al. "Unusual biology across a group comprising more than 15% of domain Bacteria." Nature 523.7559 (2015): 208-213.	118243274	17.6	106099624	14.1
SRR1658463	PRJNA268031	NCBI	Illumina HiSeq 2000	Rifle, Colorado, USA	Brown, Christopher T., et al. "Unusual biology across a group comprising more than 15% of domain Bacteria." Nature 523.7559 (2015): 208-214.	90503350	13.4	72410734	8.8
SRR1658465	PRJNA268031	NCBI	Illumina HiSeq 2000	Rifle, Colorado, USA	Brown, Christopher T., et al. "Unusual biology across a group comprising more than 15% of domain Bacteria." Nature 523.7559 (2015): 208-215.	104316000	15.6	93139536	12.4
SRR1658466	PRJNA268031	NCBI	Illumina HiSeq 2000	Rifle, Colorado, USA	Brown, Christopher T., et al. "Unusual biology across a group comprising more than 15% of domain Bacteria." Nature 523.7559 (2015): 208-216.	271669124	40.6	233841278	30.2
SRR1658467	PRJNA268031	NCBI	Illumina HiSeq 2000	Rifle, Colorado, USA	Brown, Christopher T., et al. "Unusual biology across a group comprising more than 15% of domain Bacteria." Nature 523.7559 (2015): 208-217.	287488874	43	233323978	31.8
SRR1658468	PRJNA268031	NCBI	Illumina HiSeq 2000	Rifle, Colorado, USA	Brown, Christopher T., et al. "Unusual biology across a group comprising more than 15% of domain Bacteria." Nature 523.7559 (2015): 208-218.	86270490	12.8	77707138	10.5
SRR1658469	PRJNA268031	NCBI	Illumina HiSeq 2000	Rifle, Colorado, USA	Brown, Christopher T., et al. "Unusual biology across a group comprising more than 15% of domain Bacteria." Nature 523.7559 (2015): 208-219.	76504828	11.4	65277988	8.7
SRR1658471	PRJNA268031	NCBI	Illumina HiSeq 2000	Rifle, Colorado, USA	Brown, Christopher T., et al. "Unusual biology across a group comprising more than 15% of domain Bacteria." Nature 523.7559 (2015): 208-220.	79253710	11.8	71541870	9.6
SRR1658472	PRJNA268031	NCBI	Illumina HiSeq 2000	Rifle, Colorado, USA	Brown, Christopher T., et al. "Unusual biology across a group comprising more than 15% of domain Bacteria." Nature 523.7559 (2015): 208-221.	65137348	9.6	58687098	7.9
SRR1658473	PRJNA268031	NCBI	Illumina HiSeq 2000	Rifle, Colorado, USA	Brown, Christopher T., et al. "Unusual biology across a group comprising more than 15% of domain Bacteria." Nature 523.7559 (2015): 208-222.	219334930	32.8	194296852	25.9
SRR2090153	PRJNA288027	NCBI	Illumina HiSeq 2000	Rifle, Colorado, USA	Anantharaman, Karthik, et al. "Thousands of microbial genomes shed light on interconnected biogeochemical processes in an aquifer system." Nature communications 7.1 (2016): 13219.	409204228	61.2	352981346	44.4
SRR2090155	PRJNA288027	NCBI	Illumina HiSeq 2000	Rifle, Colorado, USA	Anantharaman, Karthik, et al. "Thousands of microbial genomes shed light on interconnected biogeochemical processes in an aquifer system." Nature communications 7.1 (2016): 13220.	325306936	48.6	285527668	35.6
SRR2090157	PRJNA288027	NCBI	Illumina HiSeq 2000	Rifle, Colorado, USA	Anantharaman, Karthik, et al. "Thousands of microbial genomes shed light on interconnected biogeochemical processes in an aquifer system." Nature communications 7.1 (2016): 13221.	314521410	47	269956008	33.3
SRR2090159	PRJNA288027	NCBI	Illumina HiSeq 2000	Rifle, Colorado, USA	Anantharaman, Karthik, et al. "Thousands of microbial genomes shed light on interconnected biogeochemical processes in an aquifer system." Nature communications 7.1 (2016): 13222.	357722074	53.6	287285872	34.7
SRR2090161	PRJNA288027	NCBI	Illumina HiSeq 2000	Rifle, Colorado, USA	Anantharaman, Karthik, et al. "Thousands of microbial genomes shed light on interconnected biogeochemical processes in an aquifer system." Nature communications 7.1 (2016): 13223.	343375296	51.4	272230934	31.7
SRR2090163	PRJNA288027	NCBI	Illumina HiSeq 2000	Rifle, Colorado, USA	Anantharaman, Karthik, et al. "Thousands of microbial genomes shed light on interconnected biogeochemical processes in an aquifer system." Nature communications 7.1 (2016): 13224.	36710212	4.8	35973680	4.4
SRR2090164	PRJNA288027	NCBI	Illumina HiSeq 2000	Rifle, Colorado, USA	Anantharaman, Karthik, et al. "Thousands of microbial genomes shed light on interconnected biogeochemical processes in an aquifer system." Nature communications 7.1 (2016): 13225.	39634034	5.8	36062146	5
SRR2090165	PRJNA288027	NCBI	Illumina HiSeq 2000	Rifle, Colorado, USA	Anantharaman, Karthik, et al. "Thousands of microbial genomes shed light on interconnected biogeochemical processes in an aquifer system." Nature communications 7.1 (2016): 13226.	44032778	6.6	40472818	5.6
SRR2090166	PRJNA288027	NCBI	Illumina HiSeq 2000	Rifle, Colorado, USA	Anantharaman, Karthik, et al. "Thousands of microbial genomes shed light on interconnected biogeochemical processes in an aquifer system." Nature communications 7.1 (2016): 13227.	81566534	12.2	73929550	9.8
SRR2090167	PRJNA288027	NCBI	Illumina HiSeq 2000	Rifle, Colorado, USA	Anantharaman, Karthik, et al. "Thousands of microbial genomes shed light on interconnected biogeochemical processes in an aquifer system." Nature communications 7.1 (2016): 13228.	57273870	8.4	49925914	5.8
SRR2090168	PRJNA288027	NCBI	Illumina HiSeq 2000	Rifle, Colorado, USA	Anantharaman, Karthik, et al. "Thousands of microbial genomes shed light on interconnected biogeochemical processes in an aquifer system." Nature communications 7.1 (2016): 13229.	43494578	6.4	39889828	5.5
SRR2090169	PRJNA288027	NCBI	Illumina HiSeq 2000	Rifle, Colorado, USA	Anantharaman, Karthik, et al. "Thousands of microbial genomes shed light on interconnected biogeochemical processes in an aquifer system." Nature communications 7.1 (2016): 13230.	30537732	4.4	28396778	3.9
SRR2090170	PRJNA288027	NCBI	Illumina HiSeq 2000	Rifle, Colorado, USA	Anantharaman, Karthik, et al. "Thousands of microbial genomes shed light on interconnected biogeochemical processes in an aquifer system." Nature communications 7.1 (2016): 13231.	41879738	6.2	39230222	5.5
SRR2090171	PRJNA288027	NCBI	Illumina HiSeq 2000	Rifle, Colorado, USA	Anantharaman, Karthik, et al. "Thousands of microbial genomes shed light on interconnected biogeochemical processes in an aquifer system." Nature communications 7.1 (2016): 13232.	57512662	8.6	49080644	5.6
SRR2090172	PRJNA288027	NCBI	Illumina HiSeq 2000	Rifle, Colorado, USA	Anantharaman, Karthik, et al. "Thousands of microbial genomes shed light on interconnected biogeochemical processes in an aquifer system." Nature communications 7.1 (2016): 13233.	33946340	5	30745178	4.2
SRR2090173	PRJNA288027	NCBI	Illumina HiSeq 2000	Rifle, Colorado, USA	Anantharaman, Karthik, et al. "Thousands of microbial genomes shed light on interconnected biogeochemical processes in an aquifer system." Nature communications 7.1 (2016): 13234.	51374486	7.6	44765610	5.2
SRR2090174	PRJNA288027	NCBI	Illumina HiSeq 2000	Rifle, Colorado, USA	Anantharaman, Karthik, et al. "Thousands of microbial genomes shed light on interconnected biogeochemical processes in an aquifer system." Nature communications 7.1 (2016): 13235.	41737016	6.2	31813968	3.6
SRR2090175	PRJNA288027	NCBI	Illumina HiSeq 2000	Rifle, Colorado, USA	Anantharaman, Karthik, et al. "Thousands of microbial genomes shed light on interconnected biogeochemical processes in an aquifer system." Nature communications 7.1 (2016): 13236.	46699132	7	38197624	4.3
Metatranscriptomic reads
Acession	BioProject	Source	Sequencing Platform	Site	Reference	Numbers of quality-filtered reads	Total Bases of cleanreads (Gbp)
SRR1916828	PRJNA268031	NCBI	AB 5500xl Genetic Analyzer	Rifle, Colorado, USA	Brown, Christopher T., et al. "Unusual biology across a group comprising more than 15% of domain Bacteria." Nature 523.7559 (2015): 208-212.	69192265	2.8
SRR1916831	PRJNA268032	NCBI	AB 5501xl Genetic Analyzer	Rifle, Colorado, USA	Brown, Christopher T., et al. "Unusual biology across a group comprising more than 15% of domain Bacteria." Nature 523.7559 (2015): 208-213.	72733671	3
SRR1916833	PRJNA268033	NCBI	AB 5502xl Genetic Analyzer	Rifle, Colorado, USA	Brown, Christopher T., et al. "Unusual biology across a group comprising more than 15% of domain Bacteria." Nature 523.7559 (2015): 208-214.	77195756	3.2
SRR1916835	PRJNA268034	NCBI	AB 5503xl Genetic Analyzer	Rifle, Colorado, USA	Brown, Christopher T., et al. "Unusual biology across a group comprising more than 15% of domain Bacteria." Nature 523.7559 (2015): 208-215.	77880623	3.3
SRR1916837	PRJNA268035	NCBI	AB 5504xl Genetic Analyzer	Rifle, Colorado, USA	Brown, Christopher T., et al. "Unusual biology across a group comprising more than 15% of domain Bacteria." Nature 523.7559 (2015): 208-216.	76595961	3.1
SRR1916838	PRJNA268036	NCBI	AB 5505xl Genetic Analyzer	Rifle, Colorado, USA	Brown, Christopher T., et al. "Unusual biology across a group comprising more than 15% of domain Bacteria." Nature 523.7559 (2015): 208-217.	78452713	3.1

## Sheet: Data S2
Data S2: Summary of vial contigs mined in this study.
Viral contig id	Length	CheckV quality	Taxonomy	Cluster representative	Cluster members
SRR12113387_NODE_2084_length_7195_cov_1.441992||full_1	6029	Low-quality	Viruses;Duplodnaviria;Heunggongvirae;Uroviricota;Caudoviricetes;;	Yes	SRR12113387_NODE_2084_length_7195_cov_1.441992||full_1
SRR12113388_NODE_233_length_15932_cov_1.347928||0_partial_1	5984	Low-quality	;;;;;;	Yes	SRR12113388_NODE_233_length_15932_cov_1.347928||0_partial_1
SRR12113388_NODE_7_length_62278_cov_1.349842||full_1	15670	Low-quality	Viruses;Duplodnaviria;Heunggongvirae;Uroviricota;Caudoviricetes;;	Yes	SRR12113388_NODE_7_length_62278_cov_1.349842||full_1
SRR12113388_NODE_9_length_54141_cov_2.794202||full_1	51410	Medium-quality	Viruses;Duplodnaviria;Heunggongvirae;Uroviricota;Caudoviricetes;;	Yes	SRR12113388_NODE_9_length_54141_cov_2.794202||full_1
SRR12113388_NODE_16_length_48095_cov_2.288588||full_1	45295	High-quality	Viruses;Duplodnaviria;Heunggongvirae;Uroviricota;Caudoviricetes;;	Yes	SRR12113388_NODE_16_length_48095_cov_2.288588||full_1
SRR12113388_NODE_39_length_38749_cov_1.214127||full_1	16967	Low-quality	Viruses;Duplodnaviria;Heunggongvirae;Uroviricota;Caudoviricetes;;	Yes	SRR12113388_NODE_39_length_38749_cov_1.214127||full_1
SRR12113388_NODE_56_length_33660_cov_1.871351||full_1	27593	Low-quality	Viruses;Duplodnaviria;Heunggongvirae;Uroviricota;Caudoviricetes;;	Yes	SRR12113388_NODE_56_length_33660_cov_1.871351||full_1
SRR12113388_NODE_70_length_30181_cov_1.023058||full_1	21572	Medium-quality	Viruses;Duplodnaviria;Heunggongvirae;Uroviricota;Caudoviricetes;;	Yes	SRR12113388_NODE_70_length_30181_cov_1.023058||full_1
SRR12113388_NODE_88_length_26262_cov_1.405969||full_1	20350	Low-quality	Viruses;Duplodnaviria;Heunggongvirae;Uroviricota;Caudoviricetes;;	Yes	SRR12113388_NODE_88_length_26262_cov_1.405969||full_1
SRR12113388_NODE_95_length_25645_cov_2.847402||full_1	8888	Low-quality	Viruses;Duplodnaviria;Heunggongvirae;Uroviricota;Caudoviricetes;;	Yes	SRR12113388_NODE_95_length_25645_cov_2.847402||full_1
SRR12113388_NODE_107_length_23927_cov_1.271723||full_1	15424	Low-quality	Viruses;Duplodnaviria;Heunggongvirae;Uroviricota;Caudoviricetes;;	Yes	SRR12113388_NODE_107_length_23927_cov_1.271723||full_1
SRR12113388_NODE_178_length_18454_cov_1.351449||full_1	14787	Low-quality	Viruses;Duplodnaviria;Heunggongvirae;Uroviricota;Caudoviricetes;;	Yes	SRR12113388_NODE_178_length_18454_cov_1.351449||full_1,SRR12113416_NODE_2259_length_6758_cov_1.347006||full_1
SRR12113388_NODE_203_length_16986_cov_1.413844||full_1	11565	Low-quality	Viruses;Duplodnaviria;Heunggongvirae;Uroviricota;Caudoviricetes;;	Yes	SRR12113388_NODE_203_length_16986_cov_1.413844||full_1
SRR12113388_NODE_341_length_12915_cov_7.630122||full_1	8873	Low-quality	Viruses;Duplodnaviria;Heunggongvirae;Uroviricota;Caudoviricetes;;	Yes	SRR12113388_NODE_341_length_12915_cov_7.630122||full_1,SRR12113417_NODE_2094_length_5245_cov_0.847011||full
SRR12113388_NODE_357_length_12637_cov_1.031894||full_1	8043	Low-quality	Viruses;Duplodnaviria;Heunggongvirae;Uroviricota;Caudoviricetes;;	No
SRR12113388_NODE_798_length_8795_cov_1.527111||full_1	6662	Low-quality	Viruses;Duplodnaviria;Heunggongvirae;Uroviricota;Caudoviricetes;;	Yes	SRR12113388_NODE_798_length_8795_cov_1.527111||full_1
SRR12113388_NODE_1430_length_6566_cov_1.137599||full_1	5134	Low-quality	;;;;;;	Yes	SRR12113388_NODE_1430_length_6566_cov_1.137599||full_1
SRR12113388_NODE_1433_length_6564_cov_0.839832||full_1	5102	Low-quality	Viruses;Duplodnaviria;Heunggongvirae;Uroviricota;Caudoviricetes;;	Yes	SRR12113388_NODE_1433_length_6564_cov_0.839832||full_1
SRR12113389_NODE_63_length_121882_cov_5.101663||0_partial_1	16742	Low-quality	Viruses;Duplodnaviria;Heunggongvirae;Uroviricota;Caudoviricetes;;	No
SRR12113389_NODE_168_length_70048_cov_1.701220||0_partial_1	14863	Low-quality	Viruses;Duplodnaviria;Heunggongvirae;Uroviricota;Caudoviricetes;;	Yes	SRR12113389_NODE_168_length_70048_cov_1.701220||0_partial_1,SRR12113414_NODE_9_length_338611_cov_10.033455||0_partial_1,SRR12113413_NODE_966_length_18226_cov_1.045472||full_1
SRR12113389_NODE_193_length_63191_cov_14.741168||0_partial_1	6348	Low-quality	Viruses;Duplodnaviria;Heunggongvirae;Uroviricota;Caudoviricetes;;	No
SRR12113389_NODE_323_length_47501_cov_1.806561||full_1	24103	Low-quality	Viruses;Duplodnaviria;Heunggongvirae;Uroviricota;Caudoviricetes;;	No
SRR12113389_NODE_375_length_42963_cov_1.770917||full_1	37523	Medium-quality	Viruses;Duplodnaviria;Heunggongvirae;Uroviricota;Caudoviricetes;;	No
SRR12113389_NODE_1857_length_14638_cov_1.067880||full_1	9785	Low-quality	;;;;;;	Yes	SRR12113389_NODE_1857_length_14638_cov_1.067880||full_1,SRR12113415_NODE_2532_length_7051_cov_1.240035||full_1
SRR12113389_NODE_2422_length_12360_cov_1.249162||full_1	8262	Low-quality	Viruses;Duplodnaviria;Heunggongvirae;Uroviricota;Caudoviricetes;;	Yes	SRR12113389_NODE_2422_length_12360_cov_1.249162||full_1
SRR12113389_NODE_3943_length_9009_cov_1.856564||full_1	8128	Low-quality	;;;;;;	Yes	SRR12113389_NODE_3943_length_9009_cov_1.856564||full_1,SRR12113409_NODE_13355_length_5027_cov_2.451633||full
SRR12113389_NODE_7754_length_5900_cov_0.693920||full_1	5361	Low-quality	;;;;;;	Yes	SRR12113389_NODE_7754_length_5900_cov_0.693920||full_1
SRR12113391_NODE_1_length_638504_cov_4.270934||0_partial_1	44971	Medium-quality	Viruses;Duplodnaviria;Heunggongvirae;Uroviricota;Caudoviricetes;;	Yes	SRR12113391_NODE_1_length_638504_cov_4.270934||0_partial_1
SRR12113391_NODE_9_length_331608_cov_4.376121||0_partial_1	41200	Medium-quality	Viruses;Duplodnaviria;Heunggongvirae;Uroviricota;Caudoviricetes;;	Yes	SRR12113391_NODE_9_length_331608_cov_4.376121||0_partial_1
SRR12113391_NODE_60_length_132805_cov_3.238156||0_partial_1	30806	Low-quality	Viruses;Duplodnaviria;Heunggongvirae;Uroviricota;Caudoviricetes;;	Yes	SRR12113391_NODE_60_length_132805_cov_3.238156||0_partial_1
SRR12113391_NODE_107_length_93205_cov_2.633039||0_partial_1	46457	High-quality	Viruses;Duplodnaviria;Heunggongvirae;Uroviricota;Caudoviricetes;;	Yes	SRR12113391_NODE_107_length_93205_cov_2.633039||0_partial_1
SRR12113391_NODE_226_length_53586_cov_1.847322||full_1	30578	Medium-quality	Viruses;Duplodnaviria;Heunggongvirae;Uroviricota;Caudoviricetes;;	Yes	SRR12113391_NODE_226_length_53586_cov_1.847322||full_1
SRR12113391_NODE_473_length_30245_cov_3.640514||full_1	23315	Low-quality	Viruses;Duplodnaviria;Heunggongvirae;Uroviricota;Caudoviricetes;;	Yes	SRR12113391_NODE_473_length_30245_cov_3.640514||full_1
SRR12113391_NODE_583_length_26244_cov_1.566987||full_1	20361	Low-quality	Viruses;Duplodnaviria;Heunggongvirae;Uroviricota;Caudoviricetes;;	Yes	SRR12113391_NODE_583_length_26244_cov_1.566987||full_1
SRR12113391_NODE_883_length_19650_cov_1.839574||full_1	11940	Low-quality	Viruses;Duplodnaviria;Heunggongvirae;Uroviricota;Caudoviricetes;;	Yes	SRR12113391_NODE_883_length_19650_cov_1.839574||full_1
SRR12113391_NODE_1130_length_16769_cov_1.762228||full_1	6887	Low-quality	Viruses;Duplodnaviria;Heunggongvirae;Uroviricota;Caudoviricetes;;	Yes	SRR12113391_NODE_1130_length_16769_cov_1.762228||full_1
SRR12113391_NODE_1339_length_15096_cov_1.704055||full_1	12888	Low-quality	Viruses;Duplodnaviria;Heunggongvirae;Uroviricota;Caudoviricetes;;	Yes	SRR12113391_NODE_1339_length_15096_cov_1.704055||full_1
SRR12113391_NODE_1576_length_13503_cov_1.311154||full_1	6804	Low-quality	Viruses;Duplodnaviria;Heunggongvirae;Uroviricota;Caudoviricetes;;	Yes	SRR12113391_NODE_1576_length_13503_cov_1.311154||full_1
SRR12113391_NODE_1714_length_12890_cov_1.398182||full_1	9727	Low-quality	Viruses;Duplodnaviria;Heunggongvirae;Uroviricota;Caudoviricetes;;	Yes	SRR12113391_NODE_1714_length_12890_cov_1.398182||full_1
SRR12113391_NODE_2079_length_11450_cov_1.090259||full_1	5333	Low-quality	Viruses;Duplodnaviria;Heunggongvirae;Uroviricota;Caudoviricetes;;	Yes	SRR12113391_NODE_2079_length_11450_cov_1.090259||full_1
SRR12113392_NODE_8_length_597313_cov_3.107454||0_partial_1	26747	Medium-quality	Viruses;Duplodnaviria;Heunggongvirae;Uroviricota;Caudoviricetes;;	Yes	SRR12113392_NODE_8_length_597313_cov_3.107454||0_partial_1
SRR12113392_NODE_42_length_291502_cov_5.037526||0_partial_1	37380	Medium-quality	Viruses;Duplodnaviria;Heunggongvirae;Uroviricota;Caudoviricetes;;	Yes	SRR12113392_NODE_42_length_291502_cov_5.037526||0_partial_1
SRR12113392_NODE_47_length_284151_cov_3.097731||0_partial_1	17301	Low-quality	Viruses;Duplodnaviria;Heunggongvirae;Uroviricota;Caudoviricetes;;	Yes	SRR12113392_NODE_47_length_284151_cov_3.097731||0_partial_1
SRR12113392_NODE_54_length_271496_cov_2.515811||0_partial_1	47818	Low-quality	Viruses;Duplodnaviria;Heunggongvirae;Uroviricota;Caudoviricetes;;	Yes	SRR12113392_NODE_54_length_271496_cov_2.515811||0_partial_1
SRR12113392_NODE_74_length_236480_cov_4.247858||0_partial_1	43745	Medium-quality	Viruses;Duplodnaviria;Heunggongvirae;Uroviricota;Caudoviricetes;;	Yes	SRR12113392_NODE_74_length_236480_cov_4.247858||0_partial_1
SRR12113392_NODE_148_length_181215_cov_15.340564||0_partial_1	24708	Medium-quality	Viruses;Duplodnaviria;Heunggongvirae;Uroviricota;Caudoviricetes;;	Yes	SRR12113392_NODE_148_length_181215_cov_15.340564||0_partial_1
SRR12113392_NODE_171_length_169819_cov_3.780638||0_partial_1	21464	Medium-quality	Viruses;Duplodnaviria;Heunggongvirae;Uroviricota;Caudoviricetes;;	Yes	SRR12113392_NODE_171_length_169819_cov_3.780638||0_partial_1
SRR12113392_NODE_180_length_166195_cov_4.770636||0_partial_1	20337	Low-quality	Viruses;Duplodnaviria;Heunggongvirae;Uroviricota;Caudoviricetes;;	Yes	SRR12113392_NODE_180_length_166195_cov_4.770636||0_partial_1
SRR12113392_NODE_234_length_148673_cov_2.469854||0_partial_1	13610	Low-quality	Viruses;Duplodnaviria;Heunggongvirae;Uroviricota;Caudoviricetes;;	Yes	SRR12113392_NODE_234_length_148673_cov_2.469854||0_partial_1
SRR12113392_NODE_257_length_142026_cov_3.232715||0_partial_1	33115	Medium-quality	Viruses;Duplodnaviria;Heunggongvirae;Uroviricota;Caudoviricetes;;	Yes	SRR12113392_NODE_257_length_142026_cov_3.232715||0_partial_1
SRR12113392_NODE_281_length_134639_cov_3.572284||0_partial_1	27072	Low-quality	;;;;;;	Yes	SRR12113392_NODE_281_length_134639_cov_3.572284||0_partial_1
SRR12113392_NODE_283_length_134061_cov_6.842303||0_partial_1	10848	Low-quality	Viruses;Duplodnaviria;Heunggongvirae;Uroviricota;Caudoviricetes;;	Yes	SRR12113392_NODE_283_length_134061_cov_6.842303||0_partial_1
SRR12113392_NODE_363_length_116246_cov_7.523342||0_partial_1	38397	Medium-quality	Viruses;Duplodnaviria;Heunggongvirae;Uroviricota;Caudoviricetes;;	Yes	SRR12113392_NODE_363_length_116246_cov_7.523342||0_partial_1
SRR12113392_NODE_404_length_109403_cov_2.811999||0_partial_1	32278	Medium-quality	Viruses;Duplodnaviria;Heunggongvirae;Uroviricota;Caudoviricetes;;	Yes	SRR12113392_NODE_404_length_109403_cov_2.811999||0_partial_1
SRR12113392_NODE_629_length_80125_cov_4.107028||0_partial_1	10531	Low-quality	;;;;;;	Yes	SRR12113392_NODE_629_length_80125_cov_4.107028||0_partial_1
SRR12113392_NODE_893_length_60395_cov_1.585584||0_partial_1	13617	Low-quality	Viruses;Duplodnaviria;Heunggongvirae;Uroviricota;Caudoviricetes;;	Yes	SRR12113392_NODE_893_length_60395_cov_1.585584||0_partial_1
SRR12113392_NODE_2804_length_24579_cov_2.975421||0_partial_1	11941	Low-quality	Viruses;Duplodnaviria;Heunggongvirae;Uroviricota;Caudoviricetes;;	Yes	SRR12113392_NODE_2804_length_24579_cov_2.975421||0_partial_1
SRR12113392_NODE_246_length_144922_cov_7.395635||full_1	36853	Medium-quality	Viruses;Duplodnaviria;Heunggongvirae;Uroviricota;Caudoviricetes;;	Yes	SRR12113392_NODE_246_length_144922_cov_7.395635||full_1
SRR12113392_NODE_288_length_133049_cov_14.671243||full_1	69265	Medium-quality	Viruses;Duplodnaviria;Heunggongvirae;Uroviricota;Caudoviricetes;;	Yes	SRR12113392_NODE_288_length_133049_cov_14.671243||full_1
SRR12113392_NODE_428_length_104816_cov_3.317158||full_1	51232	High-quality	Viruses;Duplodnaviria;Heunggongvirae;Uroviricota;Caudoviricetes;;	Yes	SRR12113392_NODE_428_length_104816_cov_3.317158||full_1
SRR12113392_NODE_546_length_87758_cov_5.182047||full_1	34497	Medium-quality	Viruses;Duplodnaviria;Heunggongvirae;Uroviricota;Caudoviricetes;;	Yes	SRR12113392_NODE_546_length_87758_cov_5.182047||full_1
SRR12113392_NODE_546_length_87758_cov_5.182047||full_2	5261	Low-quality	;;;;;;	Yes	SRR12113392_NODE_546_length_87758_cov_5.182047||full_2
SRR12113392_NODE_681_length_75387_cov_6.348552||full_1	41917	High-quality	Viruses;Duplodnaviria;Heunggongvirae;Uroviricota;Caudoviricetes;;	Yes	SRR12113392_NODE_681_length_75387_cov_6.348552||full_1
SRR12113392_NODE_729_length_71815_cov_2.976956||full_1	33210	Medium-quality	Viruses;Duplodnaviria;Heunggongvirae;Uroviricota;Caudoviricetes;;	Yes	SRR12113392_NODE_729_length_71815_cov_2.976956||full_1
SRR12113392_NODE_860_length_62048_cov_5.108913||full_1	12984	Low-quality	;;;;;;	Yes	SRR12113392_NODE_860_length_62048_cov_5.108913||full_1
SRR12113392_NODE_871_length_61582_cov_3.609340||full_1	39732	High-quality	Viruses;Duplodnaviria;Heunggongvirae;Uroviricota;Caudoviricetes;;	Yes	SRR12113392_NODE_871_length_61582_cov_3.609340||full_1
SRR12113392_NODE_974_length_56681_cov_1.685964||full_1	44798	Medium-quality	Viruses;Duplodnaviria;Heunggongvirae;Uroviricota;Caudoviricetes;;	Yes	SRR12113392_NODE_974_length_56681_cov_1.685964||full_1
SRR12113392_NODE_1162_length_49146_cov_3.654889||full_1	37179	Medium-quality	Viruses;Duplodnaviria;Heunggongvirae;Uroviricota;Caudoviricetes;;	Yes	SRR12113392_NODE_1162_length_49146_cov_3.654889||full_1
SRR12113392_NODE_1593_length_39009_cov_3.495165||full_1	33308	Medium-quality	Viruses;Duplodnaviria;Heunggongvirae;Uroviricota;Caudoviricetes;;	Yes	SRR12113392_NODE_1593_length_39009_cov_3.495165||full_1
SRR12113392_NODE_2043_length_32204_cov_7.182342||full_1	24545	Low-quality	Viruses;Duplodnaviria;Heunggongvirae;Uroviricota;Caudoviricetes;;	Yes	SRR12113392_NODE_2043_length_32204_cov_7.182342||full_1
SRR12113392_NODE_2441_length_27581_cov_2.548918||full_1	21249	Low-quality	Viruses;Duplodnaviria;Heunggongvirae;Uroviricota;Caudoviricetes;;	Yes	SRR12113392_NODE_2441_length_27581_cov_2.548918||full_1
SRR12113392_NODE_2917_length_23673_cov_2.021660||full_1	19481	Low-quality	Viruses;Duplodnaviria;Heunggongvirae;Uroviricota;Caudoviricetes;;	Yes	SRR12113392_NODE_2917_length_23673_cov_2.021660||full_1
SRR12113392_NODE_3113_length_22416_cov_6.088654||full_1	19298	Medium-quality	Viruses;Duplodnaviria;Heunggongvirae;Uroviricota;Caudoviricetes;;	Yes	SRR12113392_NODE_3113_length_22416_cov_6.088654||full_1
SRR12113392_NODE_3357_length_20773_cov_1.591253||full_1	9894	Low-quality	Viruses;Duplodnaviria;Heunggongvirae;Uroviricota;Caudoviricetes;;	Yes	SRR12113392_NODE_3357_length_20773_cov_1.591253||full_1
SRR12113392_NODE_3634_length_19173_cov_1.862963||full_1	13488	Low-quality	Viruses;Duplodnaviria;Heunggongvirae;Uroviricota;Caudoviricetes;;	Yes	SRR12113392_NODE_3634_length_19173_cov_1.862963||full_1
SRR12113392_NODE_3795_length_18308_cov_0.972389||full_1	16666	Low-quality	Viruses;Duplodnaviria;Heunggongvirae;Uroviricota;Caudoviricetes;;	Yes	SRR12113392_NODE_3795_length_18308_cov_0.972389||full_1
SRR12113392_NODE_3905_length_17836_cov_1.242306||full_1	12375	Low-quality	Viruses;Duplodnaviria;Heunggongvirae;Uroviricota;Caudoviricetes;;	Yes	SRR12113392_NODE_3905_length_17836_cov_1.242306||full_1
SRR12113392_NODE_4074_length_17173_cov_12.358207||full_1	9660	Low-quality	;;;;;;	Yes	SRR12113392_NODE_4074_length_17173_cov_12.358207||full_1
SRR12113392_NODE_5624_length_12423_cov_1.530823||full_1	5063	Low-quality	Viruses;Duplodnaviria;Heunggongvirae;Uroviricota;Caudoviricetes;;	Yes	SRR12113392_NODE_5624_length_12423_cov_1.530823||full_1
SRR12113392_NODE_6721_length_10497_cov_1.342527||full_1	10109	Low-quality	Viruses;Duplodnaviria;Heunggongvirae;Uroviricota;Caudoviricetes;;	Yes	SRR12113392_NODE_6721_length_10497_cov_1.342527||full_1
SRR12113392_NODE_9006_length_8046_cov_1.036116||full_1	5164	Low-quality	;;;;;;	Yes	SRR12113392_NODE_9006_length_8046_cov_1.036116||full_1
SRR12113392_NODE_10334_length_7131_cov_1.166048||full_1	5197	Low-quality	Viruses;Duplodnaviria;Heunggongvirae;Uroviricota;Caudoviricetes;;	Yes	SRR12113392_NODE_10334_length_7131_cov_1.166048||full_1
SRR12113392_NODE_10950_length_6751_cov_1.049064||full_1	5843	Low-quality	;;;;;;	Yes	SRR12113392_NODE_10950_length_6751_cov_1.049064||full_1
SRR12113393_NODE_6_length_152221_cov_2.615948||0_partial_1	32738	Medium-quality	Viruses;Duplodnaviria;Heunggongvirae;Uroviricota;Caudoviricetes;;	No
SRR12113393_NODE_105_length_51474_cov_1.165190||full_1	33675	Medium-quality	Viruses;Duplodnaviria;Heunggongvirae;Uroviricota;Caudoviricetes;;	No
SRR12113393_NODE_151_length_41211_cov_2.194212||full_1	16726	Low-quality	Viruses;Duplodnaviria;Heunggongvirae;Uroviricota;Caudoviricetes;;	No
SRR12113393_NODE_333_length_22988_cov_1.356502||full_1	18707	Low-quality	;;;;;;	No
SRR12113393_NODE_428_length_18590_cov_0.958566||full_1	15232	Low-quality	;;;;;;	No
SRR12113394_NODE_10_length_416063_cov_2.657803||0_partial_1	40414	High-quality	Viruses;Duplodnaviria;Heunggongvirae;Uroviricota;Caudoviricetes;;	No
SRR12113394_NODE_26_length_287856_cov_4.488324||0_partial_1	36273	Medium-quality	Viruses;Duplodnaviria;Heunggongvirae;Uroviricota;Caudoviricetes;;	No
SRR12113394_NODE_77_length_187525_cov_1.997134||0_partial_1	9982	Low-quality	;;;;;;	No
SRR12113394_NODE_115_length_152537_cov_7.766780||0_partial_1	33199	Medium-quality	Viruses;Duplodnaviria;Heunggongvirae;Uroviricota;Caudoviricetes;;	No
SRR12113394_NODE_183_length_116569_cov_1.837782||0_partial_1	35558	Medium-quality	Viruses;Duplodnaviria;Heunggongvirae;Uroviricota;Caudoviricetes;;	No
SRR12113394_NODE_795_length_38433_cov_0.977419||0_partial_1	11001	Low-quality	;;;;;;	Yes	SRR12113394_NODE_795_length_38433_cov_0.977419||0_partial_1
SRR12113394_NODE_2769_length_13345_cov_0.940309||0_partial_1	5441	Low-quality	;;;;;;	Yes	SRR12113394_NODE_2769_length_13345_cov_0.940309||0_partial_1
SRR12113394_NODE_449_length_58479_cov_3.586578||full_1	40958	Medium-quality	Viruses;Duplodnaviria;Heunggongvirae;Uroviricota;Caudoviricetes;;	Yes	SRR12113394_NODE_449_length_58479_cov_3.586578||full_1,SRR12113397_NODE_426_length_58457_cov_4.373016||full_1,SRR12113395_NODE_81_length_44877_cov_1.191464||0_partial_1,SRR12113407_k141_544541||full_1,SRR12113393_NODE_105_length_51474_cov_1.165190||full_1
SRR12113394_NODE_460_length_57370_cov_1.395682||full_1	48223	Medium-quality	Viruses;Duplodnaviria;Heunggongvirae;Uroviricota;Caudoviricetes;;	No
SRR12113394_NODE_537_length_52497_cov_1.073764||full_1	23815	Medium-quality	Viruses;Duplodnaviria;Heunggongvirae;Uroviricota;Caudoviricetes;;	Yes	SRR12113394_NODE_537_length_52497_cov_1.073764||full_1,SRR12113407_k141_3584742||full,SRR12113397_NODE_3074_length_13205_cov_1.051843||full
SRR12113394_NODE_566_length_50468_cov_1.242307||full_1	10889	Low-quality	Viruses;Duplodnaviria;Heunggongvirae;Uroviricota;Caudoviricetes;;	No
SRR12113394_NODE_747_length_40677_cov_1.858545||full_1	14653	Low-quality	Viruses;Duplodnaviria;Heunggongvirae;Uroviricota;Caudoviricetes;;	No
SRR12113394_NODE_809_length_37414_cov_1.853032||full_1	35052	High-quality	Viruses;Duplodnaviria;Heunggongvirae;Uroviricota;Caudoviricetes;;	Yes	SRR12113394_NODE_809_length_37414_cov_1.853032||full_1,SRR12113397_NODE_855_length_34175_cov_1.316553||full,SRR12113396_NODE_3068_length_6048_cov_0.701064||full,SRR12113396_NODE_3150_length_5926_cov_0.749784||full,SRR12113407_k141_500116||full,SRR12113407_k141_124304||full
SRR12113394_NODE_835_length_36573_cov_1.235170||full_1	5561	Low-quality	;;;;;;	Yes	SRR12113394_NODE_835_length_36573_cov_1.235170||full_1
SRR12113394_NODE_861_length_35611_cov_0.998732||full_1	24874	Low-quality	Viruses;Duplodnaviria;Heunggongvirae;Uroviricota;Caudoviricetes;;	No
SRR12113394_NODE_1357_length_24062_cov_3.434803||full_1	16430	Low-quality	;;;;;;	Yes	SRR12113394_NODE_1357_length_24062_cov_3.434803||full_1,SRR12113407_k141_2217716||full,SRR12113397_NODE_1345_length_24062_cov_4.115354||full_1,SRR12113393_NODE_428_length_18590_cov_0.958566||full_1
SRR12113394_NODE_1605_length_20916_cov_0.926740||full_1	13648	Low-quality	Viruses;Duplodnaviria;Heunggongvirae;Uroviricota;Caudoviricetes;;	No
SRR12113394_NODE_2148_length_16567_cov_1.057968||full_1	10170	Low-quality	Viruses;Duplodnaviria;Heunggongvirae;Uroviricota;Caudoviricetes;;	No
SRR12113394_NODE_3682_length_10692_cov_0.841742||full_1	9189	Low-quality	Viruses;Duplodnaviria;Heunggongvirae;Uroviricota;Caudoviricetes;;	Yes	SRR12113394_NODE_3682_length_10692_cov_0.841742||full_1,SRR12113407_k141_461222||full
SRR12113394_NODE_3685_length_10688_cov_0.807878||full_1	7427	Low-quality	;;;;;;	No
SRR12113394_NODE_5058_length_8432_cov_0.805539||full_1	6895	Low-quality	Viruses;Duplodnaviria;Heunggongvirae;Uroviricota;Caudoviricetes;;	No
SRR12113395_NODE_81_length_44877_cov_1.191464||0_partial_1	27357	Low-quality	Viruses;Duplodnaviria;Heunggongvirae;Uroviricota;Caudoviricetes;;	No
SRR12113395_NODE_106_length_37749_cov_1.313726||0_partial_1	16389	Low-quality	Viruses;Duplodnaviria;Heunggongvirae;Uroviricota;Caudoviricetes;;	Yes	SRR12113395_NODE_106_length_37749_cov_1.313726||0_partial_1,SRR12113407_k141_640099||0_partial_1,SRR12113397_NODE_1370_length_23546_cov_1.169093||0_partial_1
SRR12113395_NODE_197_length_25799_cov_2.876441||full_1	21470	Low-quality	Viruses;Duplodnaviria;Heunggongvirae;Uroviricota;Caudoviricetes;;	No
SRR12113395_NODE_1705_length_6217_cov_0.750739||full_1	5445	Low-quality	Viruses;Duplodnaviria;Heunggongvirae;Uroviricota;Caudoviricetes;;	No
SRR12113396_NODE_5_length_287856_cov_3.240629||0_partial_1	32541	Medium-quality	Viruses;Duplodnaviria;Heunggongvirae;Uroviricota;Caudoviricetes;;	Yes	SRR12113396_NODE_5_length_287856_cov_3.240629||0_partial_1
SRR12113396_NODE_24_length_152221_cov_5.030166||0_partial_1	32738	Medium-quality	Viruses;Duplodnaviria;Heunggongvirae;Uroviricota;Caudoviricetes;;	No
SRR12113396_NODE_706_length_18180_cov_1.189664||full_1	10672	Low-quality	;;;;;;	No
SRR12113396_NODE_2742_length_6601_cov_0.828236||full_1	6062	Not-determined	Viruses;Duplodnaviria;Heunggongvirae;Uroviricota;Caudoviricetes;;	Yes	SRR12113396_NODE_2742_length_6601_cov_0.828236||full_1
SRR12113397_NODE_7_length_729310_cov_2.620527||0_partial_1	41855	Medium-quality	Viruses;Duplodnaviria;Heunggongvirae;Uroviricota;Caudoviricetes;;	Yes	SRR12113397_NODE_7_length_729310_cov_2.620527||0_partial_1,SRR12113407_k141_1934156||0_partial_1,SRR12113394_NODE_183_length_116569_cov_1.837782||0_partial_1,SRR12113396_NODE_1714_length_9553_cov_1.324422||full
SRR12113397_NODE_13_length_416064_cov_3.180818||0_partial_1	40769	High-quality	Viruses;Duplodnaviria;Heunggongvirae;Uroviricota;Caudoviricetes;;	Yes	SRR12113397_NODE_13_length_416064_cov_3.180818||0_partial_1,SRR12113407_k141_1355024||0_partial_1,SRR12113394_NODE_10_length_416063_cov_2.657803||0_partial_1,SRR12113393_NODE_864_length_10976_cov_0.766983||full,SRR12113393_NODE_1824_length_6597_cov_1.100773||full
SRR12113397_NODE_34_length_287856_cov_6.558352||0_partial_1	36273	Medium-quality	Viruses;Duplodnaviria;Heunggongvirae;Uroviricota;Caudoviricetes;;	No
SRR12113397_NODE_112_length_152537_cov_12.085880||0_partial_1	40385	Medium-quality	Viruses;Duplodnaviria;Heunggongvirae;Uroviricota;Caudoviricetes;;	Yes	SRR12113397_NODE_112_length_152537_cov_12.085880||0_partial_1,SRR12113407_k141_2063288||0_partial_1,SRR12113394_NODE_115_length_152537_cov_7.766780||0_partial_1,SRR12113396_NODE_24_length_152221_cov_5.030166||0_partial_1,SRR12113393_NODE_6_length_152221_cov_2.615948||0_partial_1,SRR12113395_NODE_706_length_11001_cov_1.121850||full,SRR12113395_NODE_1694_length_6246_cov_1.072888||full
SRR12113397_NODE_538_length_48493_cov_4.428834||0_partial_1	6720	Low-quality	Viruses;Duplodnaviria;Heunggongvirae;Uroviricota;Caudoviricetes;;	No
SRR12113397_NODE_1370_length_23546_cov_1.169093||0_partial_1	8924	Low-quality	Viruses;Duplodnaviria;Heunggongvirae;Uroviricota;Caudoviricetes;;	No
SRR12113397_NODE_426_length_58457_cov_4.373016||full_1	40809	Medium-quality	Viruses;Duplodnaviria;Heunggongvirae;Uroviricota;Caudoviricetes;;	No
SRR12113397_NODE_727_length_38813_cov_1.789407||full_1	13981	Low-quality	Viruses;Duplodnaviria;Heunggongvirae;Uroviricota;Caudoviricetes;;	No
SRR12113397_NODE_857_length_34129_cov_11.961620||full_1	14199	Low-quality	;;;;;;	No
SRR12113397_NODE_1048_length_29042_cov_1.159779||full_1	15040	Low-quality	Viruses;Duplodnaviria;Heunggongvirae;Uroviricota;Caudoviricetes;;	Yes	SRR12113397_NODE_1048_length_29042_cov_1.159779||full_1,SRR12113395_NODE_1206_length_7758_cov_1.391692||full
SRR12113397_NODE_1345_length_24062_cov_4.115354||full_1	15245	Low-quality	;;;;;;	No
SRR12113397_NODE_2181_length_16952_cov_0.730639||full_1	11685	Low-quality	Viruses;Duplodnaviria;Heunggongvirae;Uroviricota;Caudoviricetes;;	No
SRR12113397_NODE_2489_length_15300_cov_0.900547||full_1	7342	Low-quality	Viruses;Duplodnaviria;Heunggongvirae;Uroviricota;Caudoviricetes;;	No
SRR12113397_NODE_2698_length_14443_cov_1.206901||full_1	9174	Low-quality	Viruses;Duplodnaviria;Heunggongvirae;Uroviricota;Caudoviricetes;;	No
SRR12113397_NODE_2754_length_14244_cov_0.667706||full_1	11899	Low-quality	Viruses;Duplodnaviria;Heunggongvirae;Uroviricota;Caudoviricetes;;	No
SRR12113397_NODE_3417_length_12216_cov_0.740260||full_1	7878	Low-quality	Viruses;Duplodnaviria;Heunggongvirae;Uroviricota;Caudoviricetes;;	No
SRR12113397_NODE_5310_length_8670_cov_0.998478||full_1	7557	Low-quality	Viruses;Duplodnaviria;Heunggongvirae;Uroviricota;Caudoviricetes;;	Yes	SRR12113397_NODE_5310_length_8670_cov_0.998478||full_1
SRR12113397_NODE_7968_length_6408_cov_0.838083||full_1	6265	Low-quality	Viruses;Duplodnaviria;Heunggongvirae;Uroviricota;Caudoviricetes;;	No
SRR12113399_NODE_442_length_18191_cov_1.575731||full_1	6790	Low-quality	;;;;;;	No
SRR12113399_NODE_752_length_12067_cov_1.207035||full_1	8545	Low-quality	Viruses;Duplodnaviria;Heunggongvirae;Uroviricota;Caudoviricetes;;	Yes	SRR12113399_NODE_752_length_12067_cov_1.207035||full_1
SRR12113400_NODE_134_length_18488_cov_1.319373||full_1	10910	Low-quality	Viruses;Duplodnaviria;Heunggongvirae;Uroviricota;Caudoviricetes;;	No
SRR12113400_NODE_542_length_7685_cov_0.685896||full_1	5479	Low-quality	;;;;;;	Yes	SRR12113400_NODE_542_length_7685_cov_0.685896||full_1
SRR12113402_NODE_10_length_253413_cov_8.771855||0_partial_1	14149	Low-quality	;;;;;;	No
SRR12113402_NODE_13_length_240369_cov_2.605539||0_partial_1	48866	High-quality	Viruses;Duplodnaviria;Heunggongvirae;Uroviricota;Caudoviricetes;;	Yes	SRR12113402_NODE_13_length_240369_cov_2.605539||0_partial_1,SRR12113406_NODE_234_length_56563_cov_1.633638||full_1,SRR12113400_NODE_268_length_12423_cov_0.831002||full,SRR12113400_NODE_693_length_6532_cov_0.790945||full
SRR12113402_NODE_15_length_237455_cov_3.395706||0_partial_1	35206	High-quality	Viruses;Duplodnaviria;Heunggongvirae;Uroviricota;Caudoviricetes;;	No
SRR12113402_NODE_25_length_186966_cov_3.109308||0_partial_1	14033	Low-quality	Viruses;Duplodnaviria;Heunggongvirae;Uroviricota;Caudoviricetes;;	Yes	SRR12113402_NODE_25_length_186966_cov_3.109308||0_partial_1,SRR12113406_NODE_34_length_168459_cov_1.577971||0_partial_1,SRR12113400_NODE_134_length_18488_cov_1.319373||full_1,SRR12113407_k141_1771819||full_1
SRR12113402_NODE_48_length_131645_cov_1.320861||0_partial_1	19567	Low-quality	Viruses;Duplodnaviria;Heunggongvirae;Uroviricota;Caudoviricetes;;	Yes	SRR12113402_NODE_48_length_131645_cov_1.320861||0_partial_1
SRR12113402_NODE_84_length_97742_cov_1.359832||full_1	63446	Medium-quality	Viruses;Duplodnaviria;Heunggongvirae;Uroviricota;Caudoviricetes;;	Yes	SRR12113402_NODE_84_length_97742_cov_1.359832||full_1,SRR12113399_NODE_630_length_13817_cov_0.802045||full,SRR12113406_NODE_5386_length_8084_cov_0.747644||full,SRR12113406_NODE_7066_length_6728_cov_0.786245||full,SRR12113399_NODE_1821_length_6191_cov_0.948054||full,SRR12113404_NODE_1598_length_5936_cov_0.661732||full
SRR12113402_NODE_5496_length_7097_cov_0.852798||full_1	5788	Low-quality	;;;;;;	Yes	SRR12113402_NODE_5496_length_7097_cov_0.852798||full_1
SRR12113404_NODE_107_length_34088_cov_2.187333||full_1	29632	Medium-quality	Viruses;Duplodnaviria;Heunggongvirae;Uroviricota;Caudoviricetes;;	No
SRR12113404_NODE_690_length_11697_cov_1.070095||full_1	7801	Low-quality	;;;;;;	No
SRR12113404_NODE_1547_length_6080_cov_0.784310||full_1	5473	Low-quality	Viruses;Duplodnaviria;Heunggongvirae;Uroviricota;Caudoviricetes;;	Yes	SRR12113404_NODE_1547_length_6080_cov_0.784310||full_1
SRR12113406_NODE_2_length_548709_cov_5.795917||0_partial_1	14209	Low-quality	;;;;;;	Yes	SRR12113406_NODE_2_length_548709_cov_5.795917||0_partial_1,SRR12113402_NODE_10_length_253413_cov_8.771855||0_partial_1,SRR12113404_NODE_690_length_11697_cov_1.070095||full_1
SRR12113406_NODE_29_length_181847_cov_1.616124||0_partial_1	35206	High-quality	Viruses;Duplodnaviria;Heunggongvirae;Uroviricota;Caudoviricetes;;	No
SRR12113406_NODE_34_length_168459_cov_1.577971||0_partial_1	14033	Low-quality	Viruses;Duplodnaviria;Heunggongvirae;Uroviricota;Caudoviricetes;;	No
SRR12113406_NODE_234_length_56563_cov_1.633638||full_1	47081	High-quality	Viruses;Duplodnaviria;Heunggongvirae;Uroviricota;Caudoviricetes;;	No
SRR12113406_NODE_1138_length_23690_cov_1.355727||full_1	16323	Low-quality	;;;;;;	Yes	SRR12113406_NODE_1138_length_23690_cov_1.355727||full_1,SRR12113402_NODE_743_length_27123_cov_1.354312||0_partial
SRR12113406_NODE_1279_length_21720_cov_1.021164||full_1	13043	Low-quality	Viruses;Duplodnaviria;Heunggongvirae;Uroviricota;Caudoviricetes;;	No
SRR12113406_NODE_2251_length_15025_cov_1.108068||full_1	7795	Low-quality	;;;;;;	Yes	SRR12113406_NODE_2251_length_15025_cov_1.108068||full_1
SRR12113408_NODE_134_length_34986_cov_1.274477||full_1	26924	Low-quality	Viruses;Duplodnaviria;Heunggongvirae;Uroviricota;Caudoviricetes;;	Yes	SRR12113408_NODE_134_length_34986_cov_1.274477||full_1
SRR12113408_NODE_147_length_30489_cov_1.463606||full_1	23977	Low-quality	Viruses;Duplodnaviria;Heunggongvirae;Uroviricota;Caudoviricetes;Unassigned order;Ackermannviridae	Yes	SRR12113408_NODE_147_length_30489_cov_1.463606||full_1
SRR12113408_NODE_188_length_22927_cov_1.402237||full_1	15711	Low-quality	Viruses;Duplodnaviria;Heunggongvirae;Uroviricota;Caudoviricetes;;	Yes	SRR12113408_NODE_188_length_22927_cov_1.402237||full_1
SRR12113408_NODE_244_length_18432_cov_1.417591||full_1	9814	Low-quality	Viruses;Duplodnaviria;Heunggongvirae;Uroviricota;Caudoviricetes;;	Yes	SRR12113408_NODE_244_length_18432_cov_1.417591||full_1
SRR12113408_NODE_799_length_9194_cov_1.176133||full_1	6328	Low-quality	Viruses;Duplodnaviria;Heunggongvirae;Uroviricota;Caudoviricetes;;	Yes	SRR12113408_NODE_799_length_9194_cov_1.176133||full_1
SRR12113408_NODE_1236_length_7264_cov_0.814768||full_1	7109	Low-quality	Viruses;Duplodnaviria;Heunggongvirae;Uroviricota;Caudoviricetes;;	Yes	SRR12113408_NODE_1236_length_7264_cov_0.814768||full_1
SRR12113408_NODE_1583_length_6310_cov_1.036875||full_1	5253	Low-quality	Viruses;Duplodnaviria;Heunggongvirae;Uroviricota;Caudoviricetes;;	Yes	SRR12113408_NODE_1583_length_6310_cov_1.036875||full_1
SRR12113409_NODE_152_length_66162_cov_3.225305||0_partial_1	16496	Low-quality	;;;;;;	Yes	SRR12113409_NODE_152_length_66162_cov_3.225305||0_partial_1,SRR12113410_NODE_134_length_48505_cov_1.760449||0_partial_1
SRR12113409_NODE_159_length_64352_cov_4.578264||0_partial_1	6348	Low-quality	Viruses;Duplodnaviria;Heunggongvirae;Uroviricota;Caudoviricetes;;	No
SRR12113409_NODE_179_length_60758_cov_2.290099||0_partial_1	7793	Low-quality	;;;;;;	No
SRR12113409_NODE_528_length_34987_cov_2.566753||0_partial_1	6707	Low-quality	;;;;;;	No
SRR12113409_NODE_412_length_39547_cov_2.118519||full_1	14820	Low-quality	Viruses;Duplodnaviria;Heunggongvirae;Uroviricota;Caudoviricetes;;	Yes	SRR12113409_NODE_412_length_39547_cov_2.118519||full_1,SRR12113410_NODE_1800_length_12522_cov_1.348205||full
SRR12113409_NODE_473_length_36789_cov_2.012083||full_1	23381	Medium-quality	Viruses;Duplodnaviria;Heunggongvirae;Uroviricota;Caudoviricetes;;	Yes	SRR12113409_NODE_473_length_36789_cov_2.012083||full_1,SRR12113410_NODE_456_length_24948_cov_1.469441||full_1
SRR12113410_NODE_119_length_53907_cov_2.881313||0_partial_1	6348	Low-quality	Viruses;Duplodnaviria;Heunggongvirae;Uroviricota;Caudoviricetes;;	No
SRR12113410_NODE_134_length_48505_cov_1.760449||0_partial_1	14998	Low-quality	Viruses;Duplodnaviria;Heunggongvirae;Uroviricota;Caudoviricetes;;	No
SRR12113410_NODE_403_length_26835_cov_3.042047||full_1	21958	Low-quality	Viruses;Duplodnaviria;Heunggongvirae;Uroviricota;Caudoviricetes;;	No
SRR12113410_NODE_456_length_24948_cov_1.469441||full_1	16909	Low-quality	Viruses;Duplodnaviria;Heunggongvirae;Uroviricota;Caudoviricetes;;	No
SRR12113410_NODE_681_length_20525_cov_1.764634||full_1	11790	Low-quality	;;;;;;	Yes	SRR12113410_NODE_681_length_20525_cov_1.764634||full_1,SRR12113409_NODE_179_length_60758_cov_2.290099||0_partial_1
SRR12113410_NODE_841_length_18456_cov_3.957936||full_1	10452	Low-quality	Viruses;Duplodnaviria;Heunggongvirae;Uroviricota;Caudoviricetes;;	Yes	SRR12113410_NODE_841_length_18456_cov_3.957936||full_1
SRR12113410_NODE_899_length_17863_cov_3.054860||full_1	14008	Low-quality	Viruses;Duplodnaviria;Heunggongvirae;Uroviricota;Caudoviricetes;;	Yes	SRR12113410_NODE_899_length_17863_cov_3.054860||full_1
SRR12113410_NODE_1060_length_16451_cov_1.899289||full_1	10937	Low-quality	;;;;;;	Yes	SRR12113410_NODE_1060_length_16451_cov_1.899289||full_1,SRR12113413_NODE_3627_length_7911_cov_0.880396||full,SRR12113409_NODE_528_length_34987_cov_2.566753||0_partial_1,SRR12113411_NODE_7663_length_7611_cov_1.251871||full_1
SRR12113410_NODE_6066_length_6557_cov_1.123950||full_1	5104	Low-quality	;;;;;;	Yes	SRR12113410_NODE_6066_length_6557_cov_1.123950||full_1
SRR12113411_NODE_85_length_143791_cov_1.810495||0_partial_1	17269	Low-quality	;;;;;;	Yes	SRR12113411_NODE_85_length_143791_cov_1.810495||0_partial_1,SRR12113409_NODE_4362_length_10461_cov_1.541513||full,SRR12113410_NODE_8516_length_5357_cov_0.930593||full
SRR12113411_NODE_217_length_80285_cov_1.911138||full_1	51682	Low-quality	Viruses;Duplodnaviria;Heunggongvirae;Uroviricota;Caudoviricetes;;	Yes	SRR12113411_NODE_217_length_80285_cov_1.911138||full_1,SRR12113413_NODE_1384_length_14572_cov_0.907511||full,SRR12113413_NODE_1715_length_12535_cov_1.000081||full
SRR12113411_NODE_271_length_70834_cov_1.577029||full_1	39244	Medium-quality	Viruses;Duplodnaviria;Heunggongvirae;Uroviricota;Caudoviricetes;;	Yes	SRR12113411_NODE_271_length_70834_cov_1.577029||full_1,SRR12113413_NODE_1885_length_11886_cov_0.854239||full,SRR12113409_NODE_6385_length_8139_cov_1.419121||full,SRR12113409_NODE_10948_length_5744_cov_1.591597||full
SRR12113411_NODE_310_length_63191_cov_7.801947||full_1	6716	Low-quality	Viruses;Duplodnaviria;Heunggongvirae;Uroviricota;Caudoviricetes;;	Yes	SRR12113411_NODE_310_length_63191_cov_7.801947||full_1,SRR12113413_NODE_113_length_63191_cov_4.138494||full_1,SRR12113410_NODE_119_length_53907_cov_2.881313||0_partial_1,SRR12113409_NODE_159_length_64352_cov_4.578264||0_partial_1,SRR12113389_NODE_193_length_63191_cov_14.741168||0_partial_1
SRR12113411_NODE_603_length_40330_cov_2.227943||full_1	15333	Low-quality	Viruses;Duplodnaviria;Heunggongvirae;Uroviricota;Caudoviricetes;;	No
SRR12113411_NODE_1035_length_28670_cov_1.284203||full_1	22895	Medium-quality	Viruses;Duplodnaviria;Heunggongvirae;Uroviricota;Caudoviricetes;;	Yes	SRR12113411_NODE_1035_length_28670_cov_1.284203||full_1
SRR12113411_NODE_4849_length_10443_cov_1.015801||full_1	9929	Low-quality	Viruses;Duplodnaviria;Heunggongvirae;Uroviricota;Caudoviricetes;;	Yes	SRR12113411_NODE_4849_length_10443_cov_1.015801||full_1
SRR12113411_NODE_7663_length_7611_cov_1.251871||full_1	6697	Low-quality	;;;;;;	No
SRR12113411_NODE_8008_length_7403_cov_1.440764||full_1	6005	Low-quality	Viruses;Duplodnaviria;Heunggongvirae;Uroviricota;Caudoviricetes;;	Yes	SRR12113411_NODE_8008_length_7403_cov_1.440764||full_1
SRR12113413_NODE_22_length_154086_cov_4.017940||0_partial_1	20478	Low-quality	Viruses;Duplodnaviria;Heunggongvirae;Uroviricota;Caudoviricetes;;	No
SRR12113413_NODE_113_length_63191_cov_4.138494||full_1	6716	Low-quality	Viruses;Duplodnaviria;Heunggongvirae;Uroviricota;Caudoviricetes;;	No
SRR12113413_NODE_966_length_18226_cov_1.045472||full_1	6067	Low-quality	Viruses;Duplodnaviria;Heunggongvirae;Uroviricota;Caudoviricetes;;	No
SRR12113413_NODE_1299_length_15128_cov_0.971402||full_1	11474	Low-quality	Viruses;Duplodnaviria;Heunggongvirae;Uroviricota;Caudoviricetes;;	No
SRR12113413_NODE_1692_length_12645_cov_1.908052||full_1	9251	Low-quality	Viruses;Duplodnaviria;Heunggongvirae;Uroviricota;Caudoviricetes;;	Yes	SRR12113413_NODE_1692_length_12645_cov_1.908052||full_1,SRR12113411_NODE_8557_length_7089_cov_2.667337||full
SRR12113414_NODE_9_length_338611_cov_10.033455||0_partial_1	14863	Low-quality	Viruses;Duplodnaviria;Heunggongvirae;Uroviricota;Caudoviricetes;;	No
SRR12113414_NODE_455_length_32895_cov_2.477997||full_1	22156	Medium-quality	Viruses;Duplodnaviria;Heunggongvirae;Uroviricota;Caudoviricetes;;	Yes	SRR12113414_NODE_455_length_32895_cov_2.477997||full_1
SRR12113414_NODE_910_length_22326_cov_2.495653||full_1	16366	Low-quality	Viruses;Duplodnaviria;Heunggongvirae;Uroviricota;Caudoviricetes;;	No
SRR12113414_NODE_2935_length_10379_cov_1.830960||full_1	10120	Low-quality	;;;;;;	Yes	SRR12113414_NODE_2935_length_10379_cov_1.830960||full_1
SRR12113414_NODE_4565_length_7643_cov_1.171102||full_1	6995	Low-quality	Viruses;Duplodnaviria;Heunggongvirae;Uroviricota;Caudoviricetes;;	Yes	SRR12113414_NODE_4565_length_7643_cov_1.171102||full_1
SRR12113415_NODE_2532_length_7051_cov_1.240035||full_1	6451	Low-quality	;;;;;;	No
SRR12113416_NODE_45_length_71667_cov_1.931185||full_1	57128	High-quality	Viruses;Duplodnaviria;Heunggongvirae;Uroviricota;Caudoviricetes;;	Yes	SRR12113416_NODE_45_length_71667_cov_1.931185||full_1,SRR12113387_NODE_84_length_33551_cov_1.876257||full,SRR12113387_NODE_271_length_19660_cov_2.006297||full,SRR12113417_NODE_823_length_8799_cov_0.938884||full,SRR12113417_NODE_901_length_8374_cov_0.982539||full
SRR12113416_NODE_145_length_37088_cov_2.106437||full_1	29485	Medium-quality	Viruses;Duplodnaviria;Heunggongvirae;Uroviricota;Caudoviricetes;;	Yes	SRR12113416_NODE_145_length_37088_cov_2.106437||full_1,SRR12113417_NODE_386_length_13809_cov_1.021488||full,SRR12113387_NODE_722_length_12239_cov_1.567454||full,SRR12113387_NODE_2671_length_6296_cov_1.666396||full
SRR12113416_NODE_360_length_19272_cov_2.273596||full_1	14124	Low-quality	Viruses;Duplodnaviria;Heunggongvirae;Uroviricota;Caudoviricetes;;	Yes	SRR12113416_NODE_360_length_19272_cov_2.273596||full_1
SRR12113416_NODE_512_length_15840_cov_1.308598||full_1	7036	Low-quality	Viruses;Duplodnaviria;Heunggongvirae;Uroviricota;Caudoviricetes;;	Yes	SRR12113416_NODE_512_length_15840_cov_1.308598||full_1
SRR12113416_NODE_2259_length_6758_cov_1.347006||full_1	5793	Low-quality	Viruses;Duplodnaviria;Heunggongvirae;Uroviricota;Caudoviricetes;;	No
SRR12113416_NODE_2548_length_6304_cov_1.253683||full_1	5409	Low-quality	Viruses;Duplodnaviria;Heunggongvirae;Uroviricota;Caudoviricetes;;	Yes	SRR12113416_NODE_2548_length_6304_cov_1.253683||full_1
SRR12113417_NODE_32_length_56775_cov_1.294079||full_1	49506	Medium-quality	Viruses;Duplodnaviria;Heunggongvirae;Uroviricota;Caudoviricetes;;	No
SRR12113418_NODE_2_length_630020_cov_2.764236||0_partial_1	41255	High-quality	Viruses;Duplodnaviria;Heunggongvirae;Uroviricota;Caudoviricetes;;	Yes	SRR12113418_NODE_2_length_630020_cov_2.764236||0_partial_1,SRR12113422_NODE_13_length_630637_cov_3.511532||0_partial_1,SRR12113421_NODE_8_length_630041_cov_11.196959||0_partial_1
SRR12113418_NODE_13_length_343041_cov_1.941312||0_partial_1	30905	Medium-quality	Viruses;Duplodnaviria;Heunggongvirae;Uroviricota;Caudoviricetes;;	Yes	SRR12113418_NODE_13_length_343041_cov_1.941312||0_partial_1,SRR12113422_NODE_49_length_343070_cov_2.576991||0_partial_1,SRR12113421_NODE_2241_length_15360_cov_0.791440||full,SRR12113419_NODE_5028_length_9335_cov_1.006299||full,SRR12113419_NODE_3385_length_12426_cov_0.892430||full_1,SRR12113419_NODE_6828_length_7636_cov_1.036356||full
SRR12113418_NODE_18_length_306211_cov_5.494531||0_partial_1	36580	High-quality	Viruses;Duplodnaviria;Heunggongvirae;Uroviricota;Caudoviricetes;;	No
SRR12113418_NODE_60_length_166557_cov_1.384378||0_partial_1	40420	High-quality	Viruses;Duplodnaviria;Heunggongvirae;Uroviricota;Caudoviricetes;;	Yes	SRR12113418_NODE_60_length_166557_cov_1.384378||0_partial_1,SRR12113422_NODE_138_length_207996_cov_4.377964||0_partial_1,SRR12113421_NODE_1664_length_20709_cov_1.516033||full,SRR12113421_NODE_3788_length_9369_cov_1.246483||full
SRR12113418_NODE_81_length_133851_cov_1.494504||0_partial_1	38944	Medium-quality	Viruses;Duplodnaviria;Heunggongvirae;Uroviricota;Caudoviricetes;;	Yes	SRR12113418_NODE_81_length_133851_cov_1.494504||0_partial_1,SRR12113422_NODE_397_length_108038_cov_4.668875||full_1,SRR12113421_NODE_1036_length_32030_cov_1.237658||full_1,SRR12113421_NODE_1129_length_29388_cov_1.156488||0_partial_1,SRR12113419_NODE_10914_length_5626_cov_0.609202||full
SRR12113418_NODE_89_length_128199_cov_10.877405||0_partial_1	38236	Medium-quality	Viruses;Duplodnaviria;Heunggongvirae;Uroviricota;Caudoviricetes;;	No
SRR12113418_NODE_90_length_127745_cov_1.197378||0_partial_1	42597	High-quality	Viruses;Duplodnaviria;Heunggongvirae;Uroviricota;Caudoviricetes;;	Yes	SRR12113418_NODE_90_length_127745_cov_1.197378||0_partial_1,SRR12113421_NODE_1228_length_27330_cov_0.826857||full,SRR12113421_NODE_2205_length_15638_cov_0.821675||full,SRR12113422_NODE_11235_length_9998_cov_0.663661||full,SRR12113422_NODE_13919_length_8629_cov_0.714655||full,SRR12113422_NODE_20331_length_6709_cov_0.780158||full
SRR12113418_NODE_177_length_77591_cov_1.714900||full_1	51153	Medium-quality	Viruses;Duplodnaviria;Heunggongvirae;Uroviricota;Caudoviricetes;;	No
SRR12113418_NODE_266_length_62494_cov_1.696667||full_1	53378	High-quality	Viruses;Duplodnaviria;Heunggongvirae;Uroviricota;Caudoviricetes;;	Yes	SRR12113418_NODE_266_length_62494_cov_1.696667||full_1,SRR12113422_NODE_1279_length_48455_cov_5.006042||full_1,SRR12113419_NODE_599_length_47939_cov_2.566908||full_1,SRR12113421_NODE_3340_length_10397_cov_0.784907||full,SRR12113421_NODE_3529_length_9939_cov_0.786792||full
SRR12113418_NODE_325_length_55172_cov_1.134835||full_1	40136	High-quality	Viruses;Duplodnaviria;Heunggongvirae;Uroviricota;Caudoviricetes;;	Yes	SRR12113418_NODE_325_length_55172_cov_1.134835||full_1,SRR12113421_NODE_4318_length_8424_cov_0.726528||full,SRR12113422_NODE_14229_length_8508_cov_0.754564||full,SRR12113421_NODE_3482_length_10040_cov_0.740946||full_1,SRR12113421_NODE_5506_length_7070_cov_0.767824||full,SRR12113422_NODE_20412_length_6694_cov_0.692401||full
SRR12113418_NODE_535_length_40120_cov_0.973595||full_1	28392	Medium-quality	Viruses;Duplodnaviria;Heunggongvirae;Uroviricota;Caudoviricetes;;	No
SRR12113418_NODE_2057_length_15257_cov_0.881229||full_1	8589	Low-quality	;;;;;;	No
SRR12113418_NODE_2523_length_13001_cov_1.581404||full_1	9680	Low-quality	Viruses;Duplodnaviria;Heunggongvirae;Uroviricota;Caudoviricetes;;	No
SRR12113418_NODE_3213_length_10922_cov_0.711904||full_1	6239	Low-quality	Viruses;Duplodnaviria;Heunggongvirae;Uroviricota;Caudoviricetes;;	No
SRR12113418_NODE_5045_length_8127_cov_0.648875||full_1	6682	Low-quality	;;;;;;	No
SRR12113418_NODE_6084_length_7186_cov_0.502054||full_1	5688	Low-quality	;;;;;;	Yes	SRR12113418_NODE_6084_length_7186_cov_0.502054||full_1
SRR12113419_NODE_12_length_452936_cov_5.301235||0_partial_1	34742	High-quality	Viruses;Duplodnaviria;Heunggongvirae;Uroviricota;Caudoviricetes;;	Yes	SRR12113419_NODE_12_length_452936_cov_5.301235||0_partial_1,SRR12113422_NODE_148_length_199791_cov_7.685752||0_partial_1,SRR12113421_NODE_725_length_44811_cov_0.978180||full_1,SRR12113420_NODE_148_length_129782_cov_1.872323||0_partial_1
SRR12113419_NODE_15_length_372366_cov_5.209006||0_partial_1	11162	Low-quality	Viruses;Varidnaviria;Bamfordvirae;Preplasmiviricota;Tectiliviricetes;Vinavirales;Corticoviridae	No
SRR12113419_NODE_81_length_174815_cov_1.563021||0_partial_1	42313	Low-quality	Viruses;Duplodnaviria;Heunggongvirae;Uroviricota;Caudoviricetes;;	Yes	SRR12113419_NODE_81_length_174815_cov_1.563021||0_partial_1,SRR12113422_NODE_3246_length_23748_cov_0.821599||full,SRR12113422_NODE_15231_length_8118_cov_0.808034||full,SRR12113422_NODE_29860_length_5236_cov_0.845762||full
SRR12113419_NODE_138_length_128200_cov_21.624331||0_partial_1	40328	Medium-quality	Viruses;Duplodnaviria;Heunggongvirae;Uroviricota;Caudoviricetes;;	Yes	SRR12113419_NODE_138_length_128200_cov_21.624331||0_partial_1,SRR12113422_NODE_299_length_128200_cov_58.134814||0_partial_1,SRR12113421_NODE_533_length_56534_cov_2.355240||full_1,SRR12113418_NODE_89_length_128199_cov_10.877405||0_partial_1
SRR12113419_NODE_154_length_122501_cov_3.235581||0_partial_1	29086	Medium-quality	Viruses;Duplodnaviria;Heunggongvirae;Uroviricota;Caudoviricetes;;	Yes	SRR12113419_NODE_154_length_122501_cov_3.235581||0_partial_1,SRR12113422_NODE_770_length_70415_cov_6.337326||full_1,SRR12113418_NODE_535_length_40120_cov_0.973595||full_1
SRR12113419_NODE_215_length_100829_cov_1.527795||full_1	37226	High-quality	Viruses;Duplodnaviria;Heunggongvirae;Uroviricota;Caudoviricetes;;	No
SRR12113419_NODE_355_length_70356_cov_3.740250||full_1	50121	Medium-quality	Viruses;Duplodnaviria;Heunggongvirae;Uroviricota;Caudoviricetes;;	No
SRR12113419_NODE_599_length_47939_cov_2.566908||full_1	40261	High-quality	Viruses;Duplodnaviria;Heunggongvirae;Uroviricota;Caudoviricetes;;	No
SRR12113419_NODE_647_length_44721_cov_1.183365||full_1	23041	Low-quality	;;;;;;	Yes	SRR12113419_NODE_647_length_44721_cov_1.183365||full_1,SRR12113422_NODE_448_length_102706_cov_1.867975||0_partial_1
SRR12113419_NODE_658_length_43586_cov_3.340528||full_1	19347	Medium-quality	Viruses;Duplodnaviria;Heunggongvirae;Uroviricota;Caudoviricetes;;	No
SRR12113419_NODE_1033_length_31075_cov_9.220757||full_2	15936	Low-quality	Viruses;Duplodnaviria;Heunggongvirae;Uroviricota;Caudoviricetes;;	No
SRR12113419_NODE_2414_length_15861_cov_0.842380||full_1	8592	Low-quality	;;;;;;	Yes	SRR12113419_NODE_2414_length_15861_cov_0.842380||full_1,SRR12113418_NODE_6051_length_7217_cov_0.460931||full
SRR12113419_NODE_2672_length_14653_cov_1.194961||full_1	6174	Low-quality	Viruses;Duplodnaviria;Heunggongvirae;Uroviricota;Caudoviricetes;;	No
SRR12113419_NODE_2677_length_14633_cov_1.355853||full_1	9769	Low-quality	Viruses;Duplodnaviria;Heunggongvirae;Uroviricota;Caudoviricetes;;	No
SRR12113419_NODE_3004_length_13549_cov_0.851959||full_1	12029	Low-quality	Viruses;Duplodnaviria;Heunggongvirae;Uroviricota;Caudoviricetes;;	No
SRR12113419_NODE_3206_length_12924_cov_2.502696||full_1	10279	Low-quality	Viruses;Duplodnaviria;Heunggongvirae;Uroviricota;Caudoviricetes;;	Yes	SRR12113419_NODE_3206_length_12924_cov_2.502696||full_1,SRR12113418_NODE_2523_length_13001_cov_1.581404||full_1
SRR12113419_NODE_3385_length_12426_cov_0.892430||full_1	7895	Low-quality	Viruses;Duplodnaviria;Heunggongvirae;Uroviricota;Caudoviricetes;;	No
SRR12113419_NODE_5492_length_8799_cov_0.823916||full_1	7285	Low-quality	Viruses;Duplodnaviria;Heunggongvirae;Uroviricota;Caudoviricetes;;	No
SRR12113419_NODE_6726_length_7713_cov_0.694833||full_1	6479	Low-quality	Viruses;Duplodnaviria;Heunggongvirae;Uroviricota;Caudoviricetes;;	No
SRR12113420_NODE_8_length_751403_cov_7.781742||0_partial_1	30705	High-quality	Viruses;Duplodnaviria;Heunggongvirae;Uroviricota;Caudoviricetes;;	No
SRR12113420_NODE_22_length_444634_cov_4.010286||0_partial_1	39506	Low-quality	Viruses;Duplodnaviria;Heunggongvirae;Uroviricota;Caudoviricetes;;	No
SRR12113420_NODE_148_length_129782_cov_1.872323||0_partial_1	32951	Medium-quality	Viruses;Duplodnaviria;Heunggongvirae;Uroviricota;Caudoviricetes;;	No
SRR12113420_NODE_203_length_104570_cov_2.838725||0_partial_1	16956	Low-quality	;;;;;;	Yes	SRR12113420_NODE_203_length_104570_cov_2.838725||0_partial_1,SRR12113424_NODE_3939_length_12970_cov_1.343611||full,SRR12113422_NODE_13501_length_8809_cov_0.896913||full
SRR12113420_NODE_547_length_55090_cov_2.965995||0_partial_1	8373	Low-quality	Viruses;Duplodnaviria;Heunggongvirae;Uroviricota;Caudoviricetes;;	No
SRR12113420_NODE_124_length_146045_cov_3.185666||full_1	111393	Medium-quality	Viruses;Duplodnaviria;Heunggongvirae;Uroviricota;Caudoviricetes;;	Yes	SRR12113420_NODE_124_length_146045_cov_3.185666||full_1,SRR12113424_NODE_211_length_99153_cov_2.700877||full_1,SRR12113384_k141_1639980||full,SRR12113430_NODE_522_length_52224_cov_2.319519||full,SRR12113430_NODE_521_length_52225_cov_2.095359||full,SRR12113384_k141_1409514||full,SRR12113383_k141_1200513||full,SRR12113433_NODE_210_length_47664_cov_1.230810||full,SRR12113428_NODE_264_length_40921_co…
SRR12113420_NODE_318_length_78331_cov_4.572963||full_1	11056	Low-quality	;;;;;;	Yes	SRR12113420_NODE_318_length_78331_cov_4.572963||full_1
SRR12113420_NODE_343_length_75090_cov_4.049078||full_1	42183	Medium-quality	Viruses;Duplodnaviria;Heunggongvirae;Uroviricota;Caudoviricetes;;	No
SRR12113420_NODE_1427_length_28564_cov_3.703731||full_1	9475	Low-quality	;;;;;;	No
SRR12113420_NODE_1703_length_25009_cov_1.732980||full_1	20168	Low-quality	Viruses;Duplodnaviria;Heunggongvirae;Uroviricota;Caudoviricetes;;	Yes	SRR12113420_NODE_1703_length_25009_cov_1.732980||full_1,SRR12113424_NODE_656_length_49711_cov_1.337064||full_1
SRR12113420_NODE_1732_length_24723_cov_1.060620||full_1	11956	Low-quality	;;;;;;	No
SRR12113420_NODE_3865_length_13619_cov_1.037578||full_1	6753	Low-quality	Viruses;Duplodnaviria;Heunggongvirae;Uroviricota;Caudoviricetes;;	No
SRR12113420_NODE_3881_length_13573_cov_1.279116||full_1	11414	Low-quality	;;;;;;	No
SRR12113420_NODE_6117_length_9467_cov_0.961028||full_1	8969	Low-quality	;;;;;;	Yes	SRR12113420_NODE_6117_length_9467_cov_0.961028||full_1
SRR12113420_NODE_8244_length_7486_cov_0.733116||full_1	5761	Not-determined	;;;;;;	Yes	SRR12113420_NODE_8244_length_7486_cov_0.733116||full_1
SRR12113420_NODE_8905_length_7061_cov_0.817710||full_1	5999	Low-quality	Viruses;Duplodnaviria;Heunggongvirae;Uroviricota;Caudoviricetes;;	No
SRR12113421_NODE_8_length_630041_cov_11.196959||0_partial_1	40761	High-quality	Viruses;Duplodnaviria;Heunggongvirae;Uroviricota;Caudoviricetes;;	No
SRR12113421_NODE_22_length_453165_cov_2.396229||0_partial_1	67545	Medium-quality	Viruses;Duplodnaviria;Heunggongvirae;Uroviricota;Caudoviricetes;;	Yes	SRR12113421_NODE_22_length_453165_cov_2.396229||0_partial_1,SRR12113422_NODE_30_length_430937_cov_1.962345||0_partial_1,SRR12113418_NODE_5045_length_8127_cov_0.648875||full_1,SRR12113418_NODE_7575_length_6250_cov_0.611792||full
SRR12113421_NODE_41_length_331266_cov_2.583951||0_partial_1	53101	Low-quality	;;;;;;	Yes	SRR12113421_NODE_41_length_331266_cov_2.583951||0_partial_1,SRR12113422_NODE_188_length_171413_cov_1.574600||0_partial_1,SRR12113419_NODE_3591_length_11905_cov_0.825437||full,SRR12113419_NODE_6799_length_7655_cov_0.828241||full,SRR12113418_NODE_5814_length_7401_cov_0.762579||full,SRR12113419_NODE_7291_length_7315_cov_0.796745||full
SRR12113421_NODE_129_length_149771_cov_2.595206||0_partial_1	32610	Medium-quality	Viruses;Duplodnaviria;Heunggongvirae;Uroviricota;Caudoviricetes;;	Yes	SRR12113421_NODE_129_length_149771_cov_2.595206||0_partial_1,SRR12113422_NODE_237_length_149219_cov_1.592057||0_partial_1,SRR12113419_NODE_5492_length_8799_cov_0.823916||full_1
SRR12113421_NODE_280_length_90094_cov_1.441829||0_partial_1	42438	Medium-quality	Viruses;Duplodnaviria;Heunggongvirae;Uroviricota;Caudoviricetes;;	Yes	SRR12113421_NODE_280_length_90094_cov_1.441829||0_partial_1,SRR12113422_NODE_1437_length_44390_cov_1.256264||full_1
SRR12113421_NODE_1129_length_29388_cov_1.156488||0_partial_1	10987	Low-quality	Viruses;Duplodnaviria;Heunggongvirae;Uroviricota;Caudoviricetes;;	No
SRR12113421_NODE_275_length_90732_cov_11.902091||full_1	43602	Medium-quality	Viruses;Duplodnaviria;Heunggongvirae;Uroviricota;Caudoviricetes;;	Yes	SRR12113421_NODE_275_length_90732_cov_11.902091||full_1,SRR12113422_NODE_937_length_60950_cov_5.212091||full_1,SRR12113422_NODE_1646_length_40211_cov_5.289218||0_partial
SRR12113421_NODE_285_length_88389_cov_1.322426||full_1	36393	High-quality	Viruses;Duplodnaviria;Heunggongvirae;Uroviricota;Caudoviricetes;;	Yes	SRR12113421_NODE_285_length_88389_cov_1.322426||full_1
SRR12113421_NODE_379_length_72048_cov_1.047483||full_1	17903	Medium-quality	Viruses;Duplodnaviria;Heunggongvirae;Uroviricota;Caudoviricetes;;	Yes	SRR12113421_NODE_379_length_72048_cov_1.047483||full_1,SRR12113422_NODE_2_length_1111988_cov_4.208751||0_partial_1,SRR12113419_NODE_3004_length_13549_cov_0.851959||full_1,SRR12113418_NODE_3213_length_10922_cov_0.711904||full_1
SRR12113421_NODE_463_length_62757_cov_1.071723||full_1	25317	Low-quality	Viruses;Duplodnaviria;Heunggongvirae;Uroviricota;Caudoviricetes;;	Yes	SRR12113421_NODE_463_length_62757_cov_1.071723||full_1,SRR12113435_k141_4133651||full
SRR12113421_NODE_533_length_56534_cov_2.355240||full_1	38251	Medium-quality	Viruses;Duplodnaviria;Heunggongvirae;Uroviricota;Caudoviricetes;;	No
SRR12113421_NODE_615_length_50401_cov_1.024207||full_1	22106	Low-quality	Viruses;Duplodnaviria;Heunggongvirae;Uroviricota;Caudoviricetes;;	No
SRR12113421_NODE_725_length_44811_cov_0.978180||full_1	34742	High-quality	Viruses;Duplodnaviria;Heunggongvirae;Uroviricota;Caudoviricetes;;	No
SRR12113421_NODE_890_length_37182_cov_3.231008||full_1	27918	Medium-quality	Viruses;Duplodnaviria;Heunggongvirae;Uroviricota;Caudoviricetes;;	No
SRR12113421_NODE_1036_length_32030_cov_1.237658||full_1	20929	Medium-quality	Viruses;Duplodnaviria;Heunggongvirae;Uroviricota;Caudoviricetes;;	No
SRR12113421_NODE_1133_length_29341_cov_0.963271||full_1	16259	Low-quality	Viruses;Duplodnaviria;Heunggongvirae;Uroviricota;Caudoviricetes;;	No
SRR12113421_NODE_1614_length_21195_cov_1.098491||full_1	15022	Low-quality	;;;;;;	Yes	SRR12113421_NODE_1614_length_21195_cov_1.098491||full_1,SRR12113435_k141_3689162||full
SRR12113421_NODE_2157_length_15976_cov_0.774686||full_1	8279	Low-quality	Viruses;Duplodnaviria;Heunggongvirae;Uroviricota;Caudoviricetes;;	Yes	SRR12113421_NODE_2157_length_15976_cov_0.774686||full_1
SRR12113421_NODE_2282_length_15093_cov_0.936523||full_1	9363	Low-quality	Viruses;Duplodnaviria;Heunggongvirae;Uroviricota;Caudoviricetes;;	No
SRR12113421_NODE_2722_length_12624_cov_0.798592||full_1	8642	Low-quality	;;;;;;	Yes	SRR12113421_NODE_2722_length_12624_cov_0.798592||full_1
SRR12113421_NODE_3333_length_10421_cov_0.751214||full_1	8495	Low-quality	;;;;;;	Yes	SRR12113421_NODE_3333_length_10421_cov_0.751214||full_1
SRR12113421_NODE_3353_length_10358_cov_0.835989||full_1	5516	Low-quality	;;;;;;	Yes	SRR12113421_NODE_3353_length_10358_cov_0.835989||full_1
SRR12113421_NODE_3482_length_10040_cov_0.740946||full_1	7180	Low-quality	Viruses;Duplodnaviria;Heunggongvirae;Uroviricota;Caudoviricetes;;	No
SRR12113421_NODE_6941_length_6050_cov_0.624515||full_1	5767	Low-quality	;;;;;;	Yes	SRR12113421_NODE_6941_length_6050_cov_0.624515||full_1
SRR12113421_NODE_7176_length_5917_cov_0.837133||full_1	5218	Low-quality	;;;;;;	Yes	SRR12113421_NODE_7176_length_5917_cov_0.837133||full_1
SRR12113421_NODE_7343_length_5839_cov_6.816877||full_1	5285	Low-quality	;;;;;;	Yes	SRR12113421_NODE_7343_length_5839_cov_6.816877||full_1
SRR12113422_NODE_2_length_1111988_cov_4.208751||0_partial_1	17037	Low-quality	Viruses;Duplodnaviria;Heunggongvirae;Uroviricota;Caudoviricetes;;	No
SRR12113422_NODE_7_length_871796_cov_4.272855||0_partial_1	38362	Medium-quality	Viruses;Duplodnaviria;Heunggongvirae;Uroviricota;Caudoviricetes;;	Yes	SRR12113422_NODE_7_length_871796_cov_4.272855||0_partial_1,SRR12113421_NODE_615_length_50401_cov_1.024207||full_1,SRR12113421_NODE_1133_length_29341_cov_0.963271||full_1,SRR12113418_NODE_2590_length_12774_cov_0.674785||full,SRR12113419_NODE_4293_length_10491_cov_0.749132||full,SRR12113418_NODE_5706_length_7480_cov_0.729770||full,SRR12113418_NODE_8438_length_5845_cov_0.684330||full,SRR12113419_NOD…
SRR12113422_NODE_13_length_630637_cov_3.511532||0_partial_1	41255	High-quality	Viruses;Duplodnaviria;Heunggongvirae;Uroviricota;Caudoviricetes;;	No
SRR12113422_NODE_30_length_430937_cov_1.962345||0_partial_1	67545	Medium-quality	Viruses;Duplodnaviria;Heunggongvirae;Uroviricota;Caudoviricetes;;	No
SRR12113422_NODE_49_length_343070_cov_2.576991||0_partial_1	30905	Medium-quality	Viruses;Duplodnaviria;Heunggongvirae;Uroviricota;Caudoviricetes;;	No
SRR12113422_NODE_70_length_287879_cov_5.279501||0_partial_1	37465	High-quality	Viruses;Duplodnaviria;Heunggongvirae;Uroviricota;Caudoviricetes;;	Yes	SRR12113422_NODE_70_length_287879_cov_5.279501||0_partial_1,SRR12113418_NODE_18_length_306211_cov_5.494531||0_partial_1,SRR12113419_NODE_215_length_100829_cov_1.527795||full_1,SRR12113421_NODE_890_length_37182_cov_3.231008||full_1
SRR12113422_NODE_138_length_207996_cov_4.377964||0_partial_1	39535	High-quality	Viruses;Duplodnaviria;Heunggongvirae;Uroviricota;Caudoviricetes;;	No
SRR12113422_NODE_148_length_199791_cov_7.685752||0_partial_1	34742	High-quality	Viruses;Duplodnaviria;Heunggongvirae;Uroviricota;Caudoviricetes;;	No
SRR12113422_NODE_188_length_171413_cov_1.574600||0_partial_1	53101	Low-quality	;;;;;;	No
SRR12113422_NODE_237_length_149219_cov_1.592057||0_partial_1	32610	Medium-quality	Viruses;Duplodnaviria;Heunggongvirae;Uroviricota;Caudoviricetes;;	No
SRR12113422_NODE_299_length_128200_cov_58.134814||0_partial_1	40328	Medium-quality	Viruses;Duplodnaviria;Heunggongvirae;Uroviricota;Caudoviricetes;;	No
SRR12113422_NODE_448_length_102706_cov_1.867975||0_partial_1	22657	Low-quality	;;;;;;	No
SRR12113422_NODE_704_length_75659_cov_4.550283||0_partial_1	18621	Low-quality	Viruses;Duplodnaviria;Heunggongvirae;Uroviricota;Caudoviricetes;;	Yes	SRR12113422_NODE_704_length_75659_cov_4.550283||0_partial_1,SRR12113418_NODE_187_length_75671_cov_1.450969||0_partial,SRR12113421_NODE_428_length_67356_cov_1.170745||0_partial
SRR12113422_NODE_796_length_69145_cov_2.758107||0_partial_1	27428	Low-quality	;;;;;;	No
SRR12113422_NODE_5175_length_16913_cov_2.352675||0_partial_1	9151	Low-quality	;;;;;;	No
SRR12113422_NODE_397_length_108038_cov_4.668875||full_1	32861	Medium-quality	Viruses;Duplodnaviria;Heunggongvirae;Uroviricota;Caudoviricetes;;	No
SRR12113422_NODE_770_length_70415_cov_6.337326||full_1	28447	Medium-quality	Viruses;Duplodnaviria;Heunggongvirae;Uroviricota;Caudoviricetes;;	No
SRR12113422_NODE_832_length_67429_cov_1.561217||full_1	52471	High-quality	Viruses;Duplodnaviria;Heunggongvirae;Uroviricota;Caudoviricetes;;	Yes	SRR12113422_NODE_832_length_67429_cov_1.561217||full_1
SRR12113422_NODE_886_length_63960_cov_3.760923||full_1	60595	Low-quality	;;;;;;	Yes	SRR12113422_NODE_886_length_63960_cov_3.760923||full_1,SRR12113421_NODE_486_length_60503_cov_2.102574||full,SRR12113419_NODE_977_length_32562_cov_9.440851||full
SRR12113422_NODE_908_length_62654_cov_8.699698||full_1	51530	Medium-quality	Viruses;Duplodnaviria;Heunggongvirae;Uroviricota;Caudoviricetes;;	Yes	SRR12113422_NODE_908_length_62654_cov_8.699698||full_1,SRR12113418_NODE_177_length_77591_cov_1.714900||full_1,SRR12113419_NODE_355_length_70356_cov_3.740250||full_1
SRR12113422_NODE_937_length_60950_cov_5.212091||full_1	28845	Low-quality	Viruses;Duplodnaviria;Heunggongvirae;Uroviricota;Caudoviricetes;;	No
SRR12113422_NODE_1279_length_48455_cov_5.006042||full_1	45815	High-quality	Viruses;Duplodnaviria;Heunggongvirae;Uroviricota;Caudoviricetes;;	No
SRR12113422_NODE_1339_length_46827_cov_0.971263||full_1	33854	Medium-quality	Viruses;Duplodnaviria;Heunggongvirae;Uroviricota;Caudoviricetes;;	Yes	SRR12113422_NODE_1339_length_46827_cov_0.971263||full_1,SRR12113418_NODE_9609_length_5382_cov_0.543863||full,SRR12113418_NODE_10690_length_5043_cov_0.579536||full
SRR12113422_NODE_1437_length_44390_cov_1.256264||full_1	25930	Medium-quality	Viruses;Duplodnaviria;Heunggongvirae;Uroviricota;Caudoviricetes;;	No
SRR12113422_NODE_1475_length_43582_cov_0.976228||full_1	37696	Medium-quality	Viruses;Duplodnaviria;Heunggongvirae;Uroviricota;Caudoviricetes;;	Yes	SRR12113422_NODE_1475_length_43582_cov_0.976228||full_1
SRR12113422_NODE_2455_length_29328_cov_1.590939||full_1	21957	Medium-quality	Viruses;Duplodnaviria;Heunggongvirae;Uroviricota;Caudoviricetes;;	No
SRR12113422_NODE_2518_length_28760_cov_1.977439||full_1	11849	Low-quality	;;;;;;	Yes	SRR12113422_NODE_2518_length_28760_cov_1.977439||full_1
SRR12113422_NODE_3578_length_22087_cov_1.349681||full_1	14795	Low-quality	Viruses;Duplodnaviria;Heunggongvirae;Uroviricota;Caudoviricetes;;	Yes	SRR12113422_NODE_3578_length_22087_cov_1.349681||full_1,SRR12113431_NODE_14627_length_5021_cov_1.976706||full
SRR12113422_NODE_3653_length_21703_cov_1.087041||full_1	14495	Low-quality	Viruses;Duplodnaviria;Heunggongvirae;Uroviricota;Caudoviricetes;;	Yes	SRR12113422_NODE_3653_length_21703_cov_1.087041||full_1
SRR12113422_NODE_3977_length_20413_cov_0.979690||full_1	11002	Low-quality	Viruses;Duplodnaviria;Heunggongvirae;Uroviricota;Caudoviricetes;;	Yes	SRR12113422_NODE_3977_length_20413_cov_0.979690||full_1
SRR12113422_NODE_4723_length_17963_cov_0.828885||full_1	11360	Low-quality	Viruses;Duplodnaviria;Heunggongvirae;Uroviricota;Caudoviricetes;;	Yes	SRR12113422_NODE_4723_length_17963_cov_0.828885||full_1
SRR12113422_NODE_4740_length_17917_cov_0.784373||full_1	7826	Low-quality	;;;;;;	No
SRR12113422_NODE_4806_length_17748_cov_0.948244||full_1	12491	Low-quality	Viruses;Duplodnaviria;Heunggongvirae;Uroviricota;Caudoviricetes;;	Yes	SRR12113422_NODE_4806_length_17748_cov_0.948244||full_1
SRR12113422_NODE_5111_length_17047_cov_0.834397||full_1	13088	Low-quality	Viruses;Duplodnaviria;Heunggongvirae;Uroviricota;Caudoviricetes;;	Yes	SRR12113422_NODE_5111_length_17047_cov_0.834397||full_1,SRR12113401_k141_392349||0_partial_1
SRR12113422_NODE_6144_length_15153_cov_0.871223||full_1	13616	Low-quality	Viruses;Duplodnaviria;Heunggongvirae;Uroviricota;Caudoviricetes;Unassigned order;Herelleviridae	No
SRR12113422_NODE_7516_length_13110_cov_0.595471||full_1	11238	Low-quality	Viruses;Duplodnaviria;Heunggongvirae;Uroviricota;Caudoviricetes;;	Yes	SRR12113422_NODE_7516_length_13110_cov_0.595471||full_1
SRR12113422_NODE_8805_length_11756_cov_0.765672||full_1	5369	Low-quality	Viruses;Duplodnaviria;Heunggongvirae;Uroviricota;Caudoviricetes;;	Yes	SRR12113422_NODE_8805_length_11756_cov_0.765672||full_1
SRR12113422_NODE_24279_length_5975_cov_0.606532||full_1	5189	Low-quality	Viruses;Duplodnaviria;Heunggongvirae;Uroviricota;Caudoviricetes;;	Yes	SRR12113422_NODE_24279_length_5975_cov_0.606532||full_1
SRR12113424_NODE_12_length_496674_cov_2.632232||0_partial_1	39558	Low-quality	Viruses;Duplodnaviria;Heunggongvirae;Uroviricota;Caudoviricetes;;	No
SRR12113424_NODE_65_length_209295_cov_2.706537||0_partial_1	10632	Low-quality	Viruses;Duplodnaviria;Heunggongvirae;Uroviricota;Caudoviricetes;;	No
SRR12113424_NODE_782_length_43631_cov_4.297789||0_partial_1	6804	Low-quality	Viruses;Duplodnaviria;Heunggongvirae;Uroviricota;Caudoviricetes;;	No
SRR12113424_NODE_211_length_99153_cov_2.700877||full_1	61931	Low-quality	Viruses;Duplodnaviria;Heunggongvirae;Uroviricota;Caudoviricetes;;	No
SRR12113424_NODE_656_length_49711_cov_1.337064||full_1	18865	Low-quality	Viruses;Duplodnaviria;Heunggongvirae;Uroviricota;Caudoviricetes;;	No
SRR12113424_NODE_656_length_49711_cov_1.337064||full_2	7132	Low-quality	Viruses;Duplodnaviria;Heunggongvirae;Uroviricota;Caudoviricetes;Unassigned order;Kyanoviridae	Yes	SRR12113424_NODE_656_length_49711_cov_1.337064||full_2,SRR12113430_NODE_2282_length_18207_cov_1.909126||full_1
SRR12113424_NODE_674_length_48847_cov_4.058313||full_1	43450	Medium-quality	Viruses;Duplodnaviria;Heunggongvirae;Uroviricota;Caudoviricetes;;	Yes	SRR12113424_NODE_674_length_48847_cov_4.058313||full_1,SRR12113420_NODE_343_length_75090_cov_4.049078||full_1,SRR12113422_NODE_3240_length_23775_cov_1.494968||full,SRR12113430_NODE_1090_length_31272_cov_3.642318||full_1,SRR12113384_k141_1369042||full,SRR12113431_NODE_2191_length_17436_cov_1.247963||full,SRR12113430_NODE_2639_length_16419_cov_3.700160||full,SRR12113385_k141_694480||full,SRR1211338…
SRR12113424_NODE_678_length_48725_cov_1.302873||full_1	22521	Low-quality	;;;;;;	Yes	SRR12113424_NODE_678_length_48725_cov_1.302873||full_1
SRR12113424_NODE_4083_length_12617_cov_0.992154||full_1	5717	Low-quality	Viruses;Duplodnaviria;Heunggongvirae;Uroviricota;Caudoviricetes;;	No
SRR12113425_NODE_291_length_60717_cov_1.983067||0_partial_1	14232	Low-quality	Viruses;Duplodnaviria;Heunggongvirae;Uroviricota;Caudoviricetes;;	No
SRR12113425_NODE_619_length_33503_cov_1.212458||0_partial_1	25380	Low-quality	;;;;;;	No
SRR12113425_NODE_1423_length_18316_cov_1.679587||0_partial_1	10573	Low-quality	;;;;;;	No
SRR12113425_NODE_185_length_82348_cov_1.292456||full_1	53486	Medium-quality	Viruses;Duplodnaviria;Heunggongvirae;Uroviricota;Caudoviricetes;;	No
SRR12113425_NODE_1114_length_21468_cov_1.719273||full_1	15951	Low-quality	;;;;;;	Yes	SRR12113425_NODE_1114_length_21468_cov_1.719273||full_1,SRR12113390_k141_4165592||full,SRR12113419_NODE_2677_length_14633_cov_1.355853||full_1,SRR12113435_k141_1117069||full
SRR12113425_NODE_1400_length_18493_cov_0.893227||full_1	8377	Low-quality	;;;;;;	No
SRR12113425_NODE_1441_length_18195_cov_1.783208||full_1	7343	Low-quality	;;;;;;	No
SRR12113425_NODE_2289_length_13451_cov_0.833834||full_1	9553	Low-quality	Viruses;Duplodnaviria;Heunggongvirae;Uroviricota;Caudoviricetes;;	No
SRR12113425_NODE_8606_length_6005_cov_1.035556||full_1	5807	Low-quality	;;;;;;	No
SRR12113425_NODE_9647_length_5608_cov_0.822295||full_1	5242	Low-quality	Viruses;Duplodnaviria;Heunggongvirae;Uroviricota;Caudoviricetes;;	Yes	SRR12113425_NODE_9647_length_5608_cov_0.822295||full_1
SRR12113426_NODE_291_length_41365_cov_1.290121||full_1	7870	Low-quality	;;;;;;	No
SRR12113426_NODE_431_length_33898_cov_0.969974||full_1	23364	Low-quality	Viruses;Duplodnaviria;Heunggongvirae;Uroviricota;Caudoviricetes;;	Yes	SRR12113426_NODE_431_length_33898_cov_0.969974||full_1,SRR12113420_NODE_4458_length_12105_cov_3.627901||full,SRR12113428_NODE_2390_length_11221_cov_1.223725||full,SRR12113384_k141_22332||full_1,SRR12113420_NODE_6031_length_9566_cov_2.826147||full,SRR12113424_NODE_6793_length_8522_cov_2.267421||full,SRR12113383_k141_40460||full,SRR12113433_NODE_8936_length_5465_cov_1.021918||full,SRR12113430_NODE_…
SRR12113426_NODE_2637_length_12165_cov_2.164313||full_1	7157	Low-quality	Viruses;Duplodnaviria;Heunggongvirae;Uroviricota;Caudoviricetes;;	No
SRR12113426_NODE_6478_length_7012_cov_0.716921||full_1	5349	Low-quality	;;;;;;	No
SRR12113428_NODE_698_length_22288_cov_0.951401||full_1	16770	Low-quality	Viruses;Duplodnaviria;Heunggongvirae;Uroviricota;Caudoviricetes;;	Yes	SRR12113428_NODE_698_length_22288_cov_0.951401||full_1,SRR12113429_NODE_360_length_34394_cov_1.512942||full_1,SRR12113433_NODE_136_length_60562_cov_1.681029||0_partial,SRR12113425_NODE_291_length_60717_cov_1.983067||0_partial_1,SRR12113385_k141_1905846||full_1,SRR12113412_k141_1747325||full_1,SRR12113386_k141_2592795||0_partial_1,SRR12113419_NODE_2672_length_14653_cov_1.194961||full_1,SRR12113431…
SRR12113428_NODE_1825_length_13068_cov_0.884630||full_1	9917	Low-quality	;;;;;;	Yes	SRR12113428_NODE_1825_length_13068_cov_0.884630||full_1
SRR12113428_NODE_1931_length_12689_cov_1.143847||full_1	9178	Low-quality	Viruses;Duplodnaviria;Heunggongvirae;Uroviricota;Caudoviricetes;;	No
SRR12113428_NODE_1943_length_12632_cov_0.752979||full_1	9183	Low-quality	Viruses;Duplodnaviria;Heunggongvirae;Uroviricota;Caudoviricetes;;	No
SRR12113428_NODE_4632_length_7613_cov_0.840502||full_1	5406	Low-quality	Viruses;Duplodnaviria;Heunggongvirae;Uroviricota;Caudoviricetes;;	No
SRR12113428_NODE_5816_length_6656_cov_0.559810||full_1	5360	Low-quality	;;;;;;	No
SRR12113429_NODE_360_length_34394_cov_1.512942||full_1	15539	Low-quality	Viruses;Duplodnaviria;Heunggongvirae;Uroviricota;Caudoviricetes;;	No
SRR12113429_NODE_986_length_19367_cov_0.938669||full_1	14805	Low-quality	;;;;;;	No
SRR12113430_NODE_786_length_39445_cov_3.587848||0_partial_1	20408	Medium-quality	Viruses;Duplodnaviria;Heunggongvirae;Uroviricota;Caudoviricetes;;	Yes	SRR12113430_NODE_786_length_39445_cov_3.587848||0_partial_1
SRR12113430_NODE_923_length_35512_cov_1.718751||0_partial_1	8798	Low-quality	;;;;;;	No
SRR12113430_NODE_439_length_59466_cov_7.184583||full_1	56130	Medium-quality	Viruses;Duplodnaviria;Heunggongvirae;Uroviricota;Caudoviricetes;;	Yes	SRR12113430_NODE_439_length_59466_cov_7.184583||full_1,SRR12113419_NODE_658_length_43586_cov_3.340528||full_1,SRR12113383_k141_1015148||full,SRR12113431_NODE_2152_length_17565_cov_1.641358||full,SRR12113424_NODE_2672_length_17556_cov_3.278157||full,SRR12113420_NODE_2749_length_17506_cov_3.451810||full,SRR1658473_NODE_4169_length_20483_cov_0.861073||full,SRR12113384_k141_1040015||full,SRR1658467_N…
SRR12113430_NODE_490_length_54507_cov_2.742019||full_1	38893	Low-quality	Viruses;Duplodnaviria;Heunggongvirae;Uroviricota;Caudoviricetes;;	Yes	SRR12113430_NODE_490_length_54507_cov_2.742019||full_1,SRR12113384_k141_250933||full,SRR12113384_k141_389765||full,SRR12113383_k141_61548||full
SRR12113430_NODE_727_length_41631_cov_1.121482||full_1	17985	Low-quality	Viruses;Duplodnaviria;Heunggongvirae;Uroviricota;Caudoviricetes;;	No
SRR12113430_NODE_769_length_40054_cov_1.638540||full_1	31636	Medium-quality	Viruses;Duplodnaviria;Heunggongvirae;Uroviricota;Caudoviricetes;;	Yes	SRR12113430_NODE_769_length_40054_cov_1.638540||full_1,SRR12113412_k141_2306522||full_1
SRR12113430_NODE_1090_length_31272_cov_3.642318||full_1	23595	Low-quality	Viruses;Duplodnaviria;Heunggongvirae;Uroviricota;Caudoviricetes;;	No
SRR12113430_NODE_1321_length_27007_cov_1.190885||full_1	19554	Low-quality	Viruses;Duplodnaviria;Heunggongvirae;Uroviricota;Caudoviricetes;;	No
SRR12113430_NODE_1422_length_25495_cov_4.712354||full_1	18800	Low-quality	Viruses;Duplodnaviria;Heunggongvirae;Uroviricota;Caudoviricetes;;	No
SRR12113430_NODE_1596_length_23648_cov_4.355300||full_1	16916	Low-quality	Viruses;Duplodnaviria;Heunggongvirae;Uroviricota;Caudoviricetes;;	No
SRR12113430_NODE_2282_length_18207_cov_1.909126||full_1	6978	Low-quality	Viruses;Duplodnaviria;Heunggongvirae;Uroviricota;Caudoviricetes;Unassigned order;Kyanoviridae	No
SRR12113430_NODE_4221_length_11572_cov_0.957711||full_1	8320	Low-quality	Viruses;Duplodnaviria;Heunggongvirae;Uroviricota;Caudoviricetes;;	Yes	SRR12113430_NODE_4221_length_11572_cov_0.957711||full_1
SRR12113430_NODE_5027_length_10329_cov_8.996765||full_1	5501	Low-quality	;;;;;;	No
SRR12113430_NODE_6245_length_8848_cov_1.933953||full_1	5774	Low-quality	;;;;;;	Yes	SRR12113430_NODE_6245_length_8848_cov_1.933953||full_1
SRR12113430_NODE_7012_length_8114_cov_0.847252||full_1	6839	Low-quality	Viruses;Duplodnaviria;Heunggongvirae;Uroviricota;Caudoviricetes;;	No
SRR12113430_NODE_8002_length_7371_cov_1.510906||full_1	5673	Low-quality	Viruses;Duplodnaviria;Heunggongvirae;Uroviricota;Caudoviricetes;;	No
SRR12113430_NODE_9026_length_6790_cov_1.479814||full_1	6403	Low-quality	Viruses;Duplodnaviria;Heunggongvirae;Uroviricota;Caudoviricetes;;	Yes	SRR12113430_NODE_9026_length_6790_cov_1.479814||full_1,SRR12113384_k141_1294538||full
SRR12113430_NODE_9059_length_6774_cov_0.917858||full_1	5067	Low-quality	;;;;;;	Yes	SRR12113430_NODE_9059_length_6774_cov_0.917858||full_1
SRR12113431_NODE_115_length_129669_cov_1.703262||0_partial_1	39651	Low-quality	Viruses;Duplodnaviria;Heunggongvirae;Uroviricota;Caudoviricetes;;	No
SRR12113431_NODE_696_length_39539_cov_2.907972||full_1	8847	Low-quality	;;;;;;	No
SRR12113431_NODE_3572_length_12702_cov_1.294632||full_1	6759	Low-quality	Viruses;Duplodnaviria;Heunggongvirae;Uroviricota;Caudoviricetes;;	No
SRR12113431_NODE_5473_length_9598_cov_1.077922||full_1	7638	Low-quality	Viruses;Duplodnaviria;Heunggongvirae;Uroviricota;Caudoviricetes;;	No
SRR12113431_NODE_6018_length_9012_cov_1.277096||full_1	8095	Not-determined	Viruses;Varidnaviria;Bamfordvirae;Nucleocytoviricota;Megaviricetes;Algavirales;Phycodnaviridae	Yes	SRR12113431_NODE_6018_length_9012_cov_1.277096||full_1
SRR12113431_NODE_10772_length_6153_cov_1.051776||full_1	5612	Low-quality	Viruses;Duplodnaviria;Heunggongvirae;Uroviricota;Caudoviricetes;;	No
SRR12113432_NODE_876_length_27006_cov_1.282377||full_1	24546	Low-quality	Viruses;Duplodnaviria;Heunggongvirae;Uroviricota;Caudoviricetes;;	No
SRR12113432_NODE_970_length_25549_cov_1.566439||full_1	19117	Low-quality	;;;;;;	Yes	SRR12113432_NODE_970_length_25549_cov_1.566439||full_1,SRR12113426_NODE_1614_length_16164_cov_1.354493||full,SRR12113401_k141_2738807||full,SRR12113429_NODE_986_length_19367_cov_0.938669||full_1,SRR12113422_NODE_6934_length_13873_cov_1.168413||full
SRR12113432_NODE_2230_length_14480_cov_1.151954||full_1	8040	Low-quality	;;;;;;	No
SRR12113432_NODE_2451_length_13570_cov_0.896303||full_1	8458	Low-quality	Viruses;Duplodnaviria;Heunggongvirae;Uroviricota;Caudoviricetes;;	No
SRR12113432_NODE_6358_length_7391_cov_0.833700||full_1	5418	Low-quality	Viruses;Duplodnaviria;Heunggongvirae;Uroviricota;Caudoviricetes;;	Yes	SRR12113432_NODE_6358_length_7391_cov_0.833700||full_1
SRR12113432_NODE_6765_length_7128_cov_1.215541||full_1	5810	Low-quality	;;;;;;	No
SRR12113433_NODE_1620_length_15408_cov_1.081539||full_1	11547	Low-quality	;;;;;;	Yes	SRR12113433_NODE_1620_length_15408_cov_1.081539||full_1,SRR12113432_NODE_2230_length_14480_cov_1.151954||full_1
SRR12113433_NODE_2302_length_12450_cov_0.992453||full_1	7320	Low-quality	Viruses;Duplodnaviria;Heunggongvirae;Uroviricota;Caudoviricetes;;	No
SRR12113433_NODE_3464_length_9584_cov_1.069261||full_1	5011	Low-quality	;;;;;;	No
SRR12113433_NODE_3970_length_8852_cov_0.810659||full_1	5446	Low-quality	;;;;;;	Yes	SRR12113433_NODE_3970_length_8852_cov_0.810659||full_1
SRR12113433_NODE_4963_length_7723_cov_0.917720||full_1	5700	Low-quality	;;;;;;	Yes	SRR12113433_NODE_4963_length_7723_cov_0.917720||full_1,SRR12113428_NODE_5816_length_6656_cov_0.559810||full_1
SRR1658343_NODE_858_length_31284_cov_0.737683||0_partial_1	10142	Low-quality	;;;;;;	Yes	SRR1658343_NODE_858_length_31284_cov_0.737683||0_partial_1,SRR2090153_k141_2094957||1_partial_1
SRR1658343_NODE_65_length_119042_cov_3.170046||full_1	81093	Low-quality	Viruses;Duplodnaviria;Heunggongvirae;Uroviricota;Caudoviricetes;;	Yes	SRR1658343_NODE_65_length_119042_cov_3.170046||full_1,SRR1658462_NODE_388_length_61359_cov_6.835282||full,SRR1658467_NODE_372_length_39236_cov_1.046204||full,SRR1658465_NODE_208_length_75833_cov_3.321771||full_1,SRR1658462_NODE_3147_length_16968_cov_6.735289||full
SRR1658343_NODE_313_length_55600_cov_1.453320||full_1	52830	Low-quality	Viruses;Duplodnaviria;Heunggongvirae;Uroviricota;Caudoviricetes;;	Yes	SRR1658343_NODE_313_length_55600_cov_1.453320||full_1,SRR1658462_NODE_1231_length_31435_cov_1.839977||full,SRR1658465_NODE_1390_length_23937_cov_0.970181||full
SRR1658343_NODE_489_length_43237_cov_2.300534||full_1	40924	High-quality	Viruses;Duplodnaviria;Heunggongvirae;Uroviricota;Caudoviricetes;;	No
SRR1658343_NODE_498_length_42800_cov_1.102852||full_1	40548	Medium-quality	Viruses;Duplodnaviria;Heunggongvirae;Uroviricota;Caudoviricetes;;	Yes	SRR1658343_NODE_498_length_42800_cov_1.102852||full_1,SRR2090157_NODE_2017_length_28296_cov_1.343356||full_1,SRR1658465_NODE_1677_length_20926_cov_1.577047||full_1,SRR1658473_NODE_5199_length_16818_cov_0.764484||full,SRR1658462_NODE_4930_length_12584_cov_1.411977||full,SRR2090157_NODE_8273_length_12486_cov_1.325431||full,SRR2090164_NODE_2174_length_11453_cov_2.759845||full,SRR2090167_NODE_3007_le…
SRR1658343_NODE_576_length_39701_cov_1.088290||full_1	25953	Low-quality	Viruses;Duplodnaviria;Heunggongvirae;Uroviricota;Caudoviricetes;;	No
SRR1658343_NODE_636_length_37690_cov_4.895722||full_1	29640	Low-quality	Viruses;Duplodnaviria;Heunggongvirae;Uroviricota;Caudoviricetes;;	No
SRR1658343_NODE_647_length_37144_cov_1.385147||full_1	28841	Low-quality	Viruses;Duplodnaviria;Heunggongvirae;Uroviricota;Caudoviricetes;;	Yes	SRR1658343_NODE_647_length_37144_cov_1.385147||full_1,SRR1658462_NODE_5139_length_12234_cov_1.760469||full,SRR1658344_NODE_38339_length_5672_cov_0.548963||full,SRR1658467_NODE_6175_length_5116_cov_0.359992||full
SRR1658343_NODE_1613_length_21176_cov_0.772958||full_1	7565	Low-quality	Viruses;Duplodnaviria;Heunggongvirae;Uroviricota;Caudoviricetes;;	No
SRR1658343_NODE_1929_length_18870_cov_0.834658||full_1	15476	Low-quality	Viruses;Duplodnaviria;Heunggongvirae;Uroviricota;Caudoviricetes;;	No
SRR1658343_NODE_1958_length_18691_cov_4.316150||full_1	9839	Low-quality	Viruses;Duplodnaviria;Heunggongvirae;Uroviricota;Caudoviricetes;;	Yes	SRR1658343_NODE_1958_length_18691_cov_4.316150||full_1,SRR1658462_NODE_3815_length_14930_cov_6.288117||full_1,SRR1658467_NODE_4826_length_6164_cov_0.604605||full,SRR1658465_NODE_6598_length_7858_cov_3.643384||full_1
SRR1658343_NODE_2046_length_18200_cov_0.962043||full_1	8741	Low-quality	;;;;;;	No
SRR1658343_NODE_2052_length_18162_cov_1.159967||full_1	15922	Low-quality	Viruses;Duplodnaviria;Heunggongvirae;Uroviricota;Caudoviricetes;;	No
SRR1658343_NODE_2507_length_15945_cov_1.084587||full_1	11642	Low-quality	Viruses;Duplodnaviria;Heunggongvirae;Uroviricota;Caudoviricetes;;	Yes	SRR1658343_NODE_2507_length_15945_cov_1.084587||full_1
SRR1658343_NODE_2613_length_15523_cov_1.199337||full_1	7830	Low-quality	Viruses;Duplodnaviria;Heunggongvirae;Uroviricota;Caudoviricetes;;	Yes	SRR1658343_NODE_2613_length_15523_cov_1.199337||full_1
SRR1658343_NODE_3017_length_14177_cov_0.976228||full_1	5061	Low-quality	Viruses;Duplodnaviria;Heunggongvirae;Uroviricota;Caudoviricetes;;	No
SRR1658343_NODE_3022_length_14165_cov_0.692834||full_1	8562	Low-quality	Viruses;Duplodnaviria;Heunggongvirae;Uroviricota;Caudoviricetes;;	No
SRR1658343_NODE_3124_length_13826_cov_0.405431||full_1	10698	Low-quality	Viruses;Duplodnaviria;Heunggongvirae;Uroviricota;Caudoviricetes;;	No
SRR1658343_NODE_3223_length_13530_cov_0.941729||full_1	6599	Low-quality	Viruses;Duplodnaviria;Heunggongvirae;Uroviricota;Caudoviricetes;;	Yes	SRR1658343_NODE_3223_length_13530_cov_0.941729||full_1
SRR1658343_NODE_3564_length_12640_cov_0.567889||full_1	7784	Low-quality	Viruses;Duplodnaviria;Heunggongvirae;Uroviricota;Caudoviricetes;;	No
SRR1658343_NODE_6982_length_7947_cov_1.004987||full_1	7225	Low-quality	Viruses;Duplodnaviria;Heunggongvirae;Uroviricota;Caudoviricetes;Unassigned order;Herelleviridae	No
SRR1658343_NODE_7002_length_7931_cov_1.048309||full_1	5630	Low-quality	;;;;;;	No
SRR1658343_NODE_7080_length_7863_cov_0.665719||full_1	6834	Low-quality	Viruses;Duplodnaviria;Heunggongvirae;Uroviricota;Caudoviricetes;;	No
SRR1658343_NODE_7477_length_7584_cov_0.865496||full_1	6818	Low-quality	Viruses;Duplodnaviria;Heunggongvirae;Uroviricota;Caudoviricetes;;	No
SRR1658343_NODE_8345_length_7016_cov_0.604006||full_1	5838	Low-quality	;;;;;;	No
SRR1658344_NODE_2_length_1077072_cov_5.491101||0_partial_1	12463	Low-quality	;;;;;;	No
SRR1658344_NODE_6_length_638679_cov_5.089219||0_partial_1	35370	High-quality	Viruses;Duplodnaviria;Heunggongvirae;Uroviricota;Caudoviricetes;;	Yes	SRR1658344_NODE_6_length_638679_cov_5.089219||0_partial_1
SRR1658344_NODE_134_length_163224_cov_3.920023||0_partial_1	28070	Medium-quality	Viruses;Duplodnaviria;Heunggongvirae;Uroviricota;Caudoviricetes;;	Yes	SRR1658344_NODE_134_length_163224_cov_3.920023||0_partial_1
SRR1658344_NODE_139_length_159539_cov_3.973484||0_partial_1	33119	Medium-quality	Viruses;Duplodnaviria;Heunggongvirae;Uroviricota;Caudoviricetes;;	Yes	SRR1658344_NODE_139_length_159539_cov_3.973484||0_partial_1
SRR1658344_NODE_163_length_141231_cov_1.551983||0_partial_1	46474	Medium-quality	Viruses;Duplodnaviria;Heunggongvirae;Uroviricota;Caudoviricetes;;	Yes	SRR1658344_NODE_163_length_141231_cov_1.551983||0_partial_1,SRR1658468_NODE_35_length_226729_cov_3.441929||0_partial_1,SRR1658466_NODE_49_length_226701_cov_1.636768||0_partial_1,SRR1658463_NODE_21_length_227243_cov_1.145010||0_partial_1,SRR1658473_NODE_15037_length_7124_cov_0.581821||full,SRR1658473_NODE_18945_length_5985_cov_0.622567||full
SRR1658344_NODE_204_length_123729_cov_2.272585||0_partial_1	17812	Low-quality	;;;;;;	No
SRR1658344_NODE_229_length_118407_cov_4.392095||0_partial_1	42380	Medium-quality	Viruses;Duplodnaviria;Heunggongvirae;Uroviricota;Caudoviricetes;;	Yes	SRR1658344_NODE_229_length_118407_cov_4.392095||0_partial_1
SRR1658344_NODE_272_length_106019_cov_7.023939||0_partial_1	13616	Low-quality	;;;;;;	Yes	SRR1658344_NODE_272_length_106019_cov_7.023939||0_partial_1
SRR1658344_NODE_778_length_60787_cov_1.537207||0_partial_1	17104	Low-quality	Viruses;Duplodnaviria;Heunggongvirae;Uroviricota;Caudoviricetes;;	Yes	SRR1658344_NODE_778_length_60787_cov_1.537207||0_partial_1,SRR1658466_NODE_1688_length_33964_cov_3.717558||full_1
SRR1658344_NODE_2203_length_34479_cov_0.912349||0_partial_1	12149	Low-quality	Viruses;Duplodnaviria;Heunggongvirae;Uroviricota;Caudoviricetes;;	Yes	SRR1658344_NODE_2203_length_34479_cov_0.912349||0_partial_1
SRR1658344_NODE_448_length_80102_cov_0.858581||full_1	33197	Medium-quality	Viruses;Duplodnaviria;Heunggongvirae;Uroviricota;Caudoviricetes;;	Yes	SRR1658344_NODE_448_length_80102_cov_0.858581||full_1
SRR1658344_NODE_469_length_77910_cov_4.047748||full_1	37990	Medium-quality	Viruses;Duplodnaviria;Heunggongvirae;Uroviricota;Caudoviricetes;;	Yes	SRR1658344_NODE_469_length_77910_cov_4.047748||full_1
SRR1658344_NODE_592_length_69716_cov_4.094627||full_1	25276	Medium-quality	Viruses;Duplodnaviria;Heunggongvirae;Uroviricota;Caudoviricetes;;	Yes	SRR1658344_NODE_592_length_69716_cov_4.094627||full_1
SRR1658344_NODE_651_length_67074_cov_1.235724||full_1	10058	Low-quality	Viruses;Duplodnaviria;Heunggongvirae;Uroviricota;Caudoviricetes;;	No
SRR1658344_NODE_794_length_59850_cov_1.783199||full_1	50833	High-quality	Viruses;Duplodnaviria;Heunggongvirae;Uroviricota;Caudoviricetes;;	Yes	SRR1658344_NODE_794_length_59850_cov_1.783199||full_1,SRR1658466_NODE_1364_length_38626_cov_3.541079||full_1,SRR1658466_NODE_8599_length_12014_cov_6.883150||full,SRR1658473_NODE_18309_length_6133_cov_0.839993||full
SRR1658344_NODE_843_length_57842_cov_2.081712||full_1	43084	Medium-quality	Viruses;Duplodnaviria;Heunggongvirae;Uroviricota;Caudoviricetes;;	Yes	SRR1658344_NODE_843_length_57842_cov_2.081712||full_1
SRR1658344_NODE_1096_length_49672_cov_2.387365||full_1	43468	High-quality	Viruses;Duplodnaviria;Heunggongvirae;Uroviricota;Caudoviricetes;;	Yes	SRR1658344_NODE_1096_length_49672_cov_2.387365||full_1
SRR1658344_NODE_1380_length_44055_cov_1.331110||full_1	17021	Low-quality	Viruses;Duplodnaviria;Heunggongvirae;Uroviricota;Caudoviricetes;;	No
SRR1658344_NODE_1874_length_37489_cov_2.582276||full_1	21864	Medium-quality	Viruses;Duplodnaviria;Heunggongvirae;Uroviricota;Caudoviricetes;;	No
SRR1658344_NODE_2737_length_30466_cov_1.335410||full_1	22569	Medium-quality	Viruses;Duplodnaviria;Heunggongvirae;Uroviricota;Caudoviricetes;;	Yes	SRR1658344_NODE_2737_length_30466_cov_1.335410||full_1,SRR1658466_NODE_3070_length_22880_cov_3.317013||full_1
SRR1658344_NODE_3476_length_26644_cov_0.912961||full_1	20011	Medium-quality	Viruses;Duplodnaviria;Heunggongvirae;Uroviricota;Caudoviricetes;;	Yes	SRR1658344_NODE_3476_length_26644_cov_0.912961||full_1
SRR1658344_NODE_4030_length_24651_cov_0.785394||full_1	16514	Low-quality	Viruses;Duplodnaviria;Heunggongvirae;Uroviricota;Caudoviricetes;;	Yes	SRR1658344_NODE_4030_length_24651_cov_0.785394||full_1
SRR1658344_NODE_4042_length_24600_cov_1.155518||full_1	13887	Low-quality	Viruses;Duplodnaviria;Heunggongvirae;Uroviricota;Caudoviricetes;;	No
SRR1658344_NODE_4089_length_24437_cov_0.676964||full_1	6304	Low-quality	Viruses;Duplodnaviria;Heunggongvirae;Uroviricota;Caudoviricetes;;	Yes	SRR1658344_NODE_4089_length_24437_cov_0.676964||full_1
SRR1658344_NODE_4888_length_21918_cov_1.085953||full_1	14270	Low-quality	Viruses;Duplodnaviria;Heunggongvirae;Uroviricota;Caudoviricetes;;	No
SRR1658344_NODE_5257_length_21015_cov_0.765655||full_1	18588	Low-quality	Viruses;Duplodnaviria;Heunggongvirae;Uroviricota;Caudoviricetes;;	Yes	SRR1658344_NODE_5257_length_21015_cov_0.765655||full_1
SRR1658344_NODE_6841_length_17801_cov_0.547527||full_1	14376	Low-quality	Viruses;Duplodnaviria;Heunggongvirae;Uroviricota;Caudoviricetes;;	No
SRR1658344_NODE_6901_length_17716_cov_1.985673||full_1	10196	Low-quality	Viruses;Duplodnaviria;Heunggongvirae;Uroviricota;Caudoviricetes;Unassigned order;Herelleviridae	Yes	SRR1658344_NODE_6901_length_17716_cov_1.985673||full_1,SRR1658465_NODE_5419_length_9016_cov_1.749128||full,SRR1658343_NODE_8663_length_6825_cov_2.829053||full,SRR2090157_NODE_23729_length_6772_cov_1.089842||full,SRR1658462_NODE_15855_length_5678_cov_2.532337||full,SRR2090153_k141_1956940||full_1
SRR1658344_NODE_7496_length_16821_cov_1.048520||full_1	6895	Not-determined	;;;;;;	Yes	SRR1658344_NODE_7496_length_16821_cov_1.048520||full_1
SRR1658344_NODE_8803_length_15206_cov_7.937264||full_1	8362	Low-quality	Viruses;Duplodnaviria;Heunggongvirae;Uroviricota;Caudoviricetes;;	Yes	SRR1658344_NODE_8803_length_15206_cov_7.937264||full_1,SRR1658466_NODE_6038_length_15043_cov_7.100563||full_1,SRR1658463_NODE_7624_length_6289_cov_0.819701||full
SRR1658344_NODE_8977_length_15020_cov_0.646411||full_1	9794	Low-quality	;;;;;;	Yes	SRR1658344_NODE_8977_length_15020_cov_0.646411||full_1
SRR1658344_NODE_9297_length_14684_cov_0.761764||full_1	5897	Low-quality	;;;;;;	Yes	SRR1658344_NODE_9297_length_14684_cov_0.761764||full_1
SRR1658344_NODE_9537_length_14436_cov_0.681529||full_1	7693	Low-quality	Viruses;Duplodnaviria;Heunggongvirae;Uroviricota;Caudoviricetes;;	Yes	SRR1658344_NODE_9537_length_14436_cov_0.681529||full_1
SRR1658344_NODE_12022_length_12387_cov_1.544780||full_1	9793	Low-quality	Viruses;Duplodnaviria;Heunggongvirae;Uroviricota;Caudoviricetes;;	No
SRR1658344_NODE_12989_length_11767_cov_2.607732||full_1	8131	Low-quality	;;;;;;	No
SRR1658344_NODE_21541_length_8415_cov_4.199566||full_1	6571	Low-quality	Viruses;Duplodnaviria;Heunggongvirae;Uroviricota;Caudoviricetes;;	No
SRR1658344_NODE_21962_length_8307_cov_1.120293||full_1	6169	Low-quality	;;;;;;	Yes	SRR1658344_NODE_21962_length_8307_cov_1.120293||full_1
SRR1658344_NODE_22054_length_8283_cov_1.431584||full_1	8027	Low-quality	;;;;;;	Yes	SRR1658344_NODE_22054_length_8283_cov_1.431584||full_1
SRR1658344_NODE_24449_length_7723_cov_0.698789||full_1	7244	Low-quality	;;;;;;	No
SRR1658344_NODE_28275_length_6993_cov_0.698223||full_1	5598	Low-quality	Viruses;Duplodnaviria;Heunggongvirae;Uroviricota;Caudoviricetes;;	Yes	SRR1658344_NODE_28275_length_6993_cov_0.698223||full_1
SRR1658344_NODE_29223_length_6841_cov_0.777480||full_1	6235	Low-quality	Viruses;Duplodnaviria;Heunggongvirae;Uroviricota;Caudoviricetes;;	Yes	SRR1658344_NODE_29223_length_6841_cov_0.777480||full_1
SRR1658344_NODE_41445_length_5369_cov_0.488363||full_1	5214	Low-quality	;;;;;;	Yes	SRR1658344_NODE_41445_length_5369_cov_0.488363||full_1
SRR1658344_NODE_42113_length_5307_cov_0.866602||full_1	5039	Low-quality	Viruses;Duplodnaviria;Heunggongvirae;Uroviricota;Caudoviricetes;;	No
SRR1658462_NODE_537_length_50527_cov_1.793095||0_partial_1	18688	Medium-quality	Viruses;Duplodnaviria;Heunggongvirae;Uroviricota;Caudoviricetes;;	No
SRR1658462_NODE_236_length_80704_cov_1.177755||full_1	74764	Medium-quality	Viruses;Duplodnaviria;Heunggongvirae;Uroviricota;Caudoviricetes;;	No
SRR1658462_NODE_461_length_55983_cov_1.970961||full_1	51712	Low-quality	Viruses;Duplodnaviria;Heunggongvirae;Uroviricota;Caudoviricetes;;	Yes	SRR1658462_NODE_461_length_55983_cov_1.970961||full_1,SRR1658465_NODE_2231_length_17164_cov_1.182603||full,SRR1658343_NODE_6064_length_8740_cov_1.163009||full,SRR1658467_NODE_4628_length_6368_cov_0.585002||full
SRR1658462_NODE_478_length_54838_cov_1.610499||full_1	28831	Medium-quality	Viruses;Duplodnaviria;Heunggongvirae;Uroviricota;Caudoviricetes;;	No
SRR1658462_NODE_479_length_54703_cov_0.752639||full_1	44475	Medium-quality	Viruses;Duplodnaviria;Heunggongvirae;Uroviricota;Caudoviricetes;;	Yes	SRR1658462_NODE_479_length_54703_cov_0.752639||full_1,SRR2090170_NODE_4425_length_7678_cov_0.930870||full
SRR1658462_NODE_481_length_54661_cov_2.001174||full_1	52320	High-quality	Viruses;Duplodnaviria;Heunggongvirae;Uroviricota;Caudoviricetes;;	Yes	SRR1658462_NODE_481_length_54661_cov_2.001174||full_1
SRR1658462_NODE_648_length_46272_cov_1.010402||full_1	39948	Low-quality	Viruses;Duplodnaviria;Heunggongvirae;Uroviricota;Caudoviricetes;;	Yes	SRR1658462_NODE_648_length_46272_cov_1.010402||full_1,SRR1658465_NODE_8420_length_6606_cov_0.376601||full,SRR1658467_NODE_5815_length_5344_cov_0.209507||full,SRR1658467_NODE_6001_length_5221_cov_0.198272||full
SRR1658462_NODE_702_length_44196_cov_4.192834||full_1	38952	Medium-quality	Viruses;Duplodnaviria;Heunggongvirae;Uroviricota;Caudoviricetes;;	Yes	SRR1658462_NODE_702_length_44196_cov_4.192834||full_1
SRR1658462_NODE_728_length_43248_cov_6.346421||full_1	39170	High-quality	Viruses;Duplodnaviria;Heunggongvirae;Uroviricota;Caudoviricetes;;	No
SRR1658462_NODE_865_length_39226_cov_174.355968||full_1	33937	Medium-quality	Viruses;Duplodnaviria;Heunggongvirae;Uroviricota;Caudoviricetes;;	Yes	SRR1658462_NODE_865_length_39226_cov_174.355968||full_1,SRR1658469_NODE_510_length_38618_cov_0.620691||full_1,SRR1658465_NODE_670_length_39190_cov_2.383304||full_1,SRR1658473_NODE_5606_length_15861_cov_0.507690||full,SRR1658472_NODE_2753_length_10721_cov_0.650557||full,SRR1658473_NODE_9295_length_10409_cov_0.671465||full,SRR1658463_NODE_4469_length_9097_cov_0.451728||full,SRR1658467_NODE_3175_len…
SRR1658462_NODE_891_length_38548_cov_1.188881||full_1	21228	Low-quality	Viruses;Duplodnaviria;Heunggongvirae;Uroviricota;Caudoviricetes;;	Yes	SRR1658462_NODE_891_length_38548_cov_1.188881||full_1,SRR1658343_NODE_1803_length_19696_cov_1.024580||full,SRR1658465_NODE_1867_length_19692_cov_0.829594||full_1,SRR2090157_NODE_19102_length_7674_cov_0.663707||full,SRR2090164_NODE_6084_length_5638_cov_0.715660||full
SRR1658462_NODE_935_length_37579_cov_2.223700||full_1	26467	Low-quality	Viruses;Duplodnaviria;Heunggongvirae;Uroviricota;Caudoviricetes;;	Yes	SRR1658462_NODE_935_length_37579_cov_2.223700||full_1,SRR1658343_NODE_7477_length_7584_cov_0.865496||full_1,SRR1658465_NODE_11524_length_5247_cov_0.724414||full_1
SRR1658462_NODE_953_length_37127_cov_1.962541||full_1	33705	Low-quality	Viruses;Duplodnaviria;Heunggongvirae;Uroviricota;Caudoviricetes;;	Yes	SRR1658462_NODE_953_length_37127_cov_1.962541||full_1,SRR1658465_NODE_6859_length_7636_cov_2.332801||full,SRR1658343_NODE_8639_length_6833_cov_1.818372||full,SRR2090157_NODE_24165_length_6700_cov_1.703332||full
SRR1658462_NODE_967_length_36761_cov_0.966370||full_1	13493	Low-quality	Viruses;Duplodnaviria;Heunggongvirae;Uroviricota;Caudoviricetes;;	No
SRR1658462_NODE_1072_length_34654_cov_0.597185||full_1	10811	Low-quality	Viruses;Duplodnaviria;Heunggongvirae;Uroviricota;Caudoviricetes;;	No
SRR1658462_NODE_1207_length_31786_cov_1.053065||full_1	27064	Low-quality	Viruses;Duplodnaviria;Heunggongvirae;Uroviricota;Caudoviricetes;;	No
SRR1658462_NODE_1220_length_31648_cov_2.283240||full_1	13596	Low-quality	Viruses;Duplodnaviria;Heunggongvirae;Uroviricota;Caudoviricetes;;	No
SRR1658462_NODE_1288_length_30519_cov_0.465682||full_1	26518	Low-quality	Viruses;Duplodnaviria;Heunggongvirae;Uroviricota;Caudoviricetes;;	Yes	SRR1658462_NODE_1288_length_30519_cov_0.465682||full_1
SRR1658462_NODE_1292_length_30429_cov_1.395320||full_1	27943	Low-quality	Viruses;Duplodnaviria;Heunggongvirae;Uroviricota;Caudoviricetes;;	Yes	SRR1658462_NODE_1292_length_30429_cov_1.395320||full_1,SRR1658467_NODE_4133_length_6929_cov_0.694355||full
SRR1658462_NODE_1344_length_29602_cov_0.818694||full_1	18051	Low-quality	Viruses;Duplodnaviria;Heunggongvirae;Uroviricota;Caudoviricetes;;	Yes	SRR1658462_NODE_1344_length_29602_cov_0.818694||full_1
SRR1658462_NODE_1381_length_29040_cov_1.411614||full_1	16359	Low-quality	Viruses;Duplodnaviria;Heunggongvirae;Uroviricota;Caudoviricetes;;	No
SRR1658462_NODE_1507_length_27509_cov_0.906764||full_1	6391	Low-quality	Viruses;Duplodnaviria;Heunggongvirae;Uroviricota;Caudoviricetes;;	No
SRR1658462_NODE_1507_length_27509_cov_0.906764||full_2	5994	Low-quality	Viruses;Duplodnaviria;Heunggongvirae;Uroviricota;Caudoviricetes;;	No
SRR1658462_NODE_1537_length_27152_cov_1.277151||full_1	21518	Low-quality	Viruses;Duplodnaviria;Heunggongvirae;Uroviricota;Caudoviricetes;;	Yes	SRR1658462_NODE_1537_length_27152_cov_1.277151||full_1
SRR1658462_NODE_1718_length_25240_cov_0.869351||full_1	16164	Low-quality	Viruses;Duplodnaviria;Heunggongvirae;Uroviricota;Caudoviricetes;;	No
SRR1658462_NODE_1739_length_25111_cov_0.875160||full_1	20498	Low-quality	Viruses;Duplodnaviria;Heunggongvirae;Uroviricota;Caudoviricetes;;	Yes	SRR1658462_NODE_1739_length_25111_cov_0.875160||full_1,SRR2090164_NODE_827_length_23341_cov_1.188378||full_1,SRR2090157_NODE_4935_length_16995_cov_4.823868||full,SRR1658472_NODE_1588_length_16654_cov_0.560840||full_1,SRR1658465_NODE_2106_length_17959_cov_0.628421||full_1,SRR2090161_NODE_15025_length_9123_cov_0.219653||full,SRR1658473_NODE_11617_length_8690_cov_0.502628||full,SRR1658343_NODE_11969…
SRR1658462_NODE_1855_length_24102_cov_1.680667||full_1	21254	Low-quality	Viruses;Duplodnaviria;Heunggongvirae;Uroviricota;Caudoviricetes;;	Yes	SRR1658462_NODE_1855_length_24102_cov_1.680667||full_1
SRR1658462_NODE_2062_length_22473_cov_1.047973||full_1	20631	Low-quality	Viruses;Duplodnaviria;Heunggongvirae;Uroviricota;Caudoviricetes;;	Yes	SRR1658462_NODE_2062_length_22473_cov_1.047973||full_1,SRR1658472_NODE_854_length_28487_cov_0.988822||full_1,SRR1658473_NODE_5456_length_16200_cov_1.027811||full,SRR2090164_NODE_1610_length_14075_cov_5.204545||full,SRR1658343_NODE_6583_length_8281_cov_0.548320||full,SRR1658465_NODE_6208_length_8184_cov_0.597121||full
SRR1658462_NODE_2127_length_22000_cov_0.726055||full_1	14290	Low-quality	Viruses;Duplodnaviria;Heunggongvirae;Uroviricota;Caudoviricetes;;	Yes	SRR1658462_NODE_2127_length_22000_cov_0.726055||full_1,SRR1658465_NODE_3127_length_13256_cov_0.828471||full,SRR2090170_NODE_5821_length_6244_cov_0.783064||full,SRR2090170_NODE_5954_length_6133_cov_0.625541||full,SRR1658467_NODE_6130_length_5140_cov_0.482545||full
SRR1658462_NODE_2452_length_19955_cov_0.501311||full_1	12127	Low-quality	Viruses;Duplodnaviria;Heunggongvirae;Uroviricota;Caudoviricetes;;	No
SRR1658462_NODE_2506_length_19715_cov_0.611191||full_1	9849	Low-quality	Viruses;Duplodnaviria;Heunggongvirae;Uroviricota;Caudoviricetes;;	No
SRR1658462_NODE_3040_length_17374_cov_1.776251||full_1	10055	Low-quality	Viruses;Duplodnaviria;Heunggongvirae;Uroviricota;Caudoviricetes;;	No
SRR1658462_NODE_3223_length_16696_cov_0.655863||full_1	10185	Low-quality	Viruses;Duplodnaviria;Heunggongvirae;Uroviricota;Caudoviricetes;;	No
SRR1658462_NODE_3353_length_16298_cov_0.624699||full_1	11298	Low-quality	Viruses;Duplodnaviria;Heunggongvirae;Uroviricota;Caudoviricetes;;	No
SRR1658462_NODE_3429_length_16035_cov_1.070091||full_1	6603	Low-quality	Viruses;Duplodnaviria;Heunggongvirae;Uroviricota;Caudoviricetes;;	No
SRR1658462_NODE_3815_length_14930_cov_6.288117||full_1	7068	Low-quality	Viruses;Duplodnaviria;Heunggongvirae;Uroviricota;Caudoviricetes;;	No
SRR1658462_NODE_6750_length_10191_cov_0.688196||full_1	5347	Low-quality	Viruses;Duplodnaviria;Heunggongvirae;Uroviricota;Caudoviricetes;;	Yes	SRR1658462_NODE_6750_length_10191_cov_0.688196||full_1
SRR1658462_NODE_7131_length_9843_cov_1.324516||full_1	9062	Low-quality	Viruses;;;;;;	Yes	SRR1658462_NODE_7131_length_9843_cov_1.324516||full_1
SRR1658462_NODE_7810_length_9250_cov_0.507508||full_1	8089	Low-quality	Viruses;Duplodnaviria;Heunggongvirae;Uroviricota;Caudoviricetes;;	No
SRR1658462_NODE_7956_length_9114_cov_0.372204||full_1	6641	Low-quality	Viruses;Duplodnaviria;Heunggongvirae;Uroviricota;Caudoviricetes;;	Yes	SRR1658462_NODE_7956_length_9114_cov_0.372204||full_1
SRR1658462_NODE_8144_length_8970_cov_0.478797||full_1	5943	Low-quality	Viruses;Duplodnaviria;Heunggongvirae;Uroviricota;Caudoviricetes;;	Yes	SRR1658462_NODE_8144_length_8970_cov_0.478797||full_1
SRR1658462_NODE_8156_length_8962_cov_1.181098||full_1	6840	Low-quality	Viruses;Duplodnaviria;Heunggongvirae;Uroviricota;Caudoviricetes;;	Yes	SRR1658462_NODE_8156_length_8962_cov_1.181098||full_1
SRR1658462_NODE_8328_length_8830_cov_0.619901||full_1	7221	Low-quality	Viruses;Duplodnaviria;Heunggongvirae;Uroviricota;Caudoviricetes;Crassvirales;	No
SRR1658462_NODE_9305_length_8198_cov_1.181762||full_1	5770	Low-quality	Viruses;Duplodnaviria;Heunggongvirae;Uroviricota;Caudoviricetes;Unassigned order;Kyanoviridae	No
SRR1658462_NODE_10607_length_7504_cov_0.454114||full_1	7170	Low-quality	Viruses;Duplodnaviria;Heunggongvirae;Uroviricota;Caudoviricetes;;	No
SRR1658462_NODE_11472_length_7101_cov_0.664181||full_1	5883	Low-quality	Viruses;Duplodnaviria;Heunggongvirae;Uroviricota;Caudoviricetes;;	No
SRR1658462_NODE_11833_length_6945_cov_1.519361||full_1	6116	Low-quality	;;;;;;	Yes	SRR1658462_NODE_11833_length_6945_cov_1.519361||full_1
SRR1658462_NODE_11964_length_6899_cov_0.352776||full_1	5391	Low-quality	Viruses;Duplodnaviria;Heunggongvirae;Uroviricota;Caudoviricetes;;	Yes	SRR1658462_NODE_11964_length_6899_cov_0.352776||full_1
SRR1658462_NODE_12155_length_6820_cov_0.764381||full_1	6454	Low-quality	Viruses;Duplodnaviria;Heunggongvirae;Uroviricota;Caudoviricetes;;	Yes	SRR1658462_NODE_12155_length_6820_cov_0.764381||full_1
SRR1658462_NODE_12383_length_6731_cov_0.680345||full_1	5899	Low-quality	Viruses;Duplodnaviria;Heunggongvirae;Uroviricota;Caudoviricetes;;	No
SRR1658462_NODE_12458_length_6699_cov_0.630402||full_1	5511	Low-quality	Viruses;Duplodnaviria;Heunggongvirae;Uroviricota;Caudoviricetes;;	Yes	SRR1658462_NODE_12458_length_6699_cov_0.630402||full_1
SRR1658462_NODE_12551_length_6668_cov_0.588901||full_1	5202	Low-quality	Viruses;Duplodnaviria;Heunggongvirae;Uroviricota;Caudoviricetes;;	No
SRR1658462_NODE_14931_length_5928_cov_0.337873||full_1	5091	Low-quality	Viruses;Duplodnaviria;Heunggongvirae;Uroviricota;Caudoviricetes;;	Yes	SRR1658462_NODE_14931_length_5928_cov_0.337873||full_1
SRR1658463_NODE_21_length_227243_cov_1.145010||0_partial_1	44073	Medium-quality	Viruses;Duplodnaviria;Heunggongvirae;Uroviricota;Caudoviricetes;;	No
SRR1658463_NODE_34_length_190744_cov_1.307722||0_partial_1	37829	Medium-quality	Viruses;Duplodnaviria;Heunggongvirae;Uroviricota;Caudoviricetes;;	Yes	SRR1658463_NODE_34_length_190744_cov_1.307722||0_partial_1,SRR1658466_NODE_30490_length_5363_cov_0.450535||full
SRR1658463_NODE_53_length_160356_cov_1.685182||0_partial_1	15297	Low-quality	;;;;;;	Yes	SRR1658463_NODE_53_length_160356_cov_1.685182||0_partial_1
SRR1658463_NODE_66_length_149182_cov_1.461461||0_partial_1	21273	Medium-quality	Viruses;Duplodnaviria;Heunggongvirae;Uroviricota;Caudoviricetes;;	Yes	SRR1658463_NODE_66_length_149182_cov_1.461461||0_partial_1
SRR1658463_NODE_94_length_125465_cov_1.168600||0_partial_1	28405	Medium-quality	Viruses;Duplodnaviria;Heunggongvirae;Uroviricota;Caudoviricetes;;	No
SRR1658463_NODE_152_length_97279_cov_0.991096||1_partial_1	10884	Low-quality	Viruses;Duplodnaviria;Heunggongvirae;Uroviricota;Caudoviricetes;;	Yes	SRR1658463_NODE_152_length_97279_cov_0.991096||1_partial_1
SRR1658463_NODE_232_length_77048_cov_1.528958||0_partial_1	20739	Low-quality	Viruses;Duplodnaviria;Heunggongvirae;Uroviricota;Caudoviricetes;;	Yes	SRR1658463_NODE_232_length_77048_cov_1.528958||0_partial_1
SRR1658463_NODE_343_length_56021_cov_0.986761||0_partial_1	9932	Low-quality	;;;;;;	No
SRR1658463_NODE_607_length_38928_cov_0.935698||0_partial_1	17033	Low-quality	;;;;;;	Yes	SRR1658463_NODE_607_length_38928_cov_0.935698||0_partial_1,SRR2090171_NODE_333_length_43316_cov_0.858297||0_partial_1
SRR1658463_NODE_909_length_28514_cov_6.237679||0_partial_1	11955	Low-quality	;;;;;;	Yes	SRR1658463_NODE_909_length_28514_cov_6.237679||0_partial_1,SRR1658466_NODE_30779_length_5332_cov_0.436311||full
SRR1658463_NODE_124_length_108506_cov_1.449617||full_1	24630	Medium-quality	Viruses;Duplodnaviria;Heunggongvirae;Uroviricota;Caudoviricetes;;	Yes	SRR1658463_NODE_124_length_108506_cov_1.449617||full_1
SRR1658463_NODE_260_length_68631_cov_1.403101||full_1	38084	High-quality	Viruses;Duplodnaviria;Heunggongvirae;Uroviricota;Caudoviricetes;;	No
SRR1658463_NODE_280_length_65204_cov_1.566514||full_1	53073	High-quality	Viruses;Duplodnaviria;Heunggongvirae;Uroviricota;Caudoviricetes;;	Yes	SRR1658463_NODE_280_length_65204_cov_1.566514||full_1,SRR1658466_NODE_684_length_59161_cov_2.721754||full_1
SRR1658463_NODE_345_length_56019_cov_1.222447||full_1	55173	High-quality	Viruses;Duplodnaviria;Heunggongvirae;Uroviricota;Caudoviricetes;;	Yes	SRR1658463_NODE_345_length_56019_cov_1.222447||full_1
SRR1658463_NODE_424_length_49140_cov_2.100749||full_1	34799	High-quality	Viruses;Duplodnaviria;Heunggongvirae;Uroviricota;Caudoviricetes;;	Yes	SRR1658463_NODE_424_length_49140_cov_2.100749||full_1
SRR1658463_NODE_452_length_47228_cov_5.935139||full_1	44052	High-quality	Viruses;Duplodnaviria;Heunggongvirae;Uroviricota;Caudoviricetes;;	Yes	SRR1658463_NODE_452_length_47228_cov_5.935139||full_1
SRR1658463_NODE_614_length_38885_cov_1.609577||full_1	19901	Low-quality	Viruses;Duplodnaviria;Heunggongvirae;Uroviricota;Caudoviricetes;;	Yes	SRR1658463_NODE_614_length_38885_cov_1.609577||full_1
SRR1658463_NODE_674_length_36046_cov_0.526156||full_1	31409	Low-quality	Viruses;Duplodnaviria;Heunggongvirae;Uroviricota;Caudoviricetes;;	Yes	SRR1658463_NODE_674_length_36046_cov_0.526156||full_1
SRR1658463_NODE_1068_length_25322_cov_1.139909||full_1	7736	Low-quality	Viruses;Duplodnaviria;Heunggongvirae;Uroviricota;Caudoviricetes;;	No
SRR1658463_NODE_1168_length_23656_cov_0.731013||full_1	11730	Low-quality	Viruses;Duplodnaviria;Heunggongvirae;Uroviricota;Caudoviricetes;;	No
SRR1658463_NODE_1481_length_19874_cov_1.169950||full_1	12059	Low-quality	Viruses;Duplodnaviria;Heunggongvirae;Uroviricota;Caudoviricetes;;	Yes	SRR1658463_NODE_1481_length_19874_cov_1.169950||full_1
SRR1658463_NODE_1689_length_18281_cov_6.134681||full_1	16023	Low-quality	Viruses;Duplodnaviria;Heunggongvirae;Uroviricota;Caudoviricetes;;	Yes	SRR1658463_NODE_1689_length_18281_cov_6.134681||full_1,SRR1658466_NODE_20762_length_6866_cov_0.420982||full
SRR1658463_NODE_2111_length_15661_cov_5.315051||full_1	11851	Low-quality	Viruses;Duplodnaviria;Heunggongvirae;Uroviricota;Caudoviricetes;;	Yes	SRR1658463_NODE_2111_length_15661_cov_5.315051||full_1
SRR1658463_NODE_2171_length_15370_cov_2.651184||full_1	9772	Low-quality	Viruses;Duplodnaviria;Heunggongvirae;Uroviricota;Caudoviricetes;;	No
SRR1658463_NODE_3780_length_10236_cov_0.564546||full_1	7135	Low-quality	Viruses;Duplodnaviria;Heunggongvirae;Uroviricota;Caudoviricetes;;	Yes	SRR1658463_NODE_3780_length_10236_cov_0.564546||full_1
SRR1658465_NODE_11_length_317931_cov_1.695989||full_1	312793	Medium-quality	Viruses;Duplodnaviria;Heunggongvirae;Uroviricota;Caudoviricetes;;	No
SRR1658465_NODE_71_length_123250_cov_8.340757||full_1	119792	High-quality	Viruses;Duplodnaviria;Heunggongvirae;Uroviricota;Caudoviricetes;;	No
SRR1658465_NODE_140_length_90700_cov_1.049419||full_1	35591	High-quality	Viruses;Duplodnaviria;Heunggongvirae;Uroviricota;Caudoviricetes;;	Yes	SRR1658465_NODE_140_length_90700_cov_1.049419||full_1
SRR1658465_NODE_208_length_75833_cov_3.321771||full_1	40777	Low-quality	Viruses;Duplodnaviria;Heunggongvirae;Uroviricota;Caudoviricetes;;	No
SRR1658465_NODE_227_length_70974_cov_0.811665||full_1	64022	Medium-quality	Viruses;Duplodnaviria;Heunggongvirae;Uroviricota;Caudoviricetes;;	Yes	SRR1658465_NODE_227_length_70974_cov_0.811665||full_1,SRR1658462_NODE_643_length_46577_cov_0.609688||full,SRR1658462_NODE_3653_length_15381_cov_0.425987||full,SRR2090170_NODE_1443_length_17399_cov_0.769106||full
SRR1658465_NODE_436_length_50546_cov_1.432198||full_1	46931	Medium-quality	Viruses;Duplodnaviria;Heunggongvirae;Uroviricota;Caudoviricetes;;	No
SRR1658465_NODE_462_length_49101_cov_1.389329||full_1	36818	Medium-quality	Viruses;Duplodnaviria;Heunggongvirae;Uroviricota;Caudoviricetes;;	Yes	SRR1658465_NODE_462_length_49101_cov_1.389329||full_1
SRR1658465_NODE_621_length_41272_cov_1.182574||full_1	29412	Medium-quality	Viruses;Duplodnaviria;Heunggongvirae;Uroviricota;Caudoviricetes;;	Yes	SRR1658465_NODE_621_length_41272_cov_1.182574||full_1,SRR1658462_NODE_478_length_54838_cov_1.610499||full_1,SRR1658467_NODE_821_length_22762_cov_0.860482||full
SRR1658465_NODE_642_length_40208_cov_0.737157||full_1	36074	Medium-quality	Viruses;Duplodnaviria;Heunggongvirae;Uroviricota;Caudoviricetes;;	No
SRR1658465_NODE_661_length_39462_cov_0.781213||full_1	32137	Medium-quality	Viruses;Duplodnaviria;Heunggongvirae;Uroviricota;Caudoviricetes;;	No
SRR1658465_NODE_670_length_39190_cov_2.383304||full_1	33909	Medium-quality	Viruses;Duplodnaviria;Heunggongvirae;Uroviricota;Caudoviricetes;;	No
SRR1658465_NODE_672_length_39172_cov_1.677039||full_1	35914	Low-quality	Viruses;Duplodnaviria;Heunggongvirae;Uroviricota;Caudoviricetes;;	No
SRR1658465_NODE_841_length_34063_cov_1.333215||full_1	19293	Low-quality	Viruses;Duplodnaviria;Heunggongvirae;Uroviricota;Caudoviricetes;;	Yes	SRR1658465_NODE_841_length_34063_cov_1.333215||full_1,SRR1658462_NODE_2704_length_18770_cov_2.038942||full,SRR1658343_NODE_8456_length_6952_cov_1.640440||full
SRR1658465_NODE_1404_length_23813_cov_1.471460||full_1	17174	Low-quality	Viruses;Duplodnaviria;Heunggongvirae;Uroviricota;Caudoviricetes;;	Yes	SRR1658465_NODE_1404_length_23813_cov_1.471460||full_1
SRR1658465_NODE_1412_length_23644_cov_1.203810||full_1	14332	Low-quality	Viruses;Duplodnaviria;Heunggongvirae;Uroviricota;Caudoviricetes;;	Yes	SRR1658465_NODE_1412_length_23644_cov_1.203810||full_1,SRR2090164_NODE_690_length_27263_cov_2.070349||full_2,SRR2090157_NODE_21275_length_7200_cov_4.427400||full,SRR2090155_NODE_28063_length_6861_cov_2.951737||full,SRR1658462_NODE_12441_length_6705_cov_0.765278||full,SRR1658462_NODE_3429_length_16035_cov_1.070091||full_1,SRR1658466_NODE_21079_length_6799_cov_1.084832||full,SRR1658473_NODE_6696_le…
SRR1658465_NODE_1676_length_20930_cov_1.387925||full_1	12391	Low-quality	Viruses;Duplodnaviria;Heunggongvirae;Uroviricota;Caudoviricetes;;	Yes	SRR1658465_NODE_1676_length_20930_cov_1.387925||full_1,SRR1658462_NODE_1507_length_27509_cov_0.906764||full_2
SRR1658465_NODE_1677_length_20926_cov_1.577047||full_1	18865	Low-quality	Viruses;Duplodnaviria;Heunggongvirae;Uroviricota;Caudoviricetes;;	No
SRR1658465_NODE_1867_length_19692_cov_0.829594||full_1	11838	Low-quality	Viruses;Duplodnaviria;Heunggongvirae;Uroviricota;Caudoviricetes;;	No
SRR1658465_NODE_1910_length_19360_cov_4.359382||full_1	12192	Low-quality	Viruses;Duplodnaviria;Heunggongvirae;Uroviricota;Caudoviricetes;;	No
SRR1658465_NODE_1988_length_18772_cov_0.986967||full_1	9947	Low-quality	;;;;;;	Yes	SRR1658465_NODE_1988_length_18772_cov_0.986967||full_1,SRR1658343_NODE_2046_length_18200_cov_0.962043||full_1
SRR1658465_NODE_2106_length_17959_cov_0.628421||full_1	13439	Low-quality	Viruses;Duplodnaviria;Heunggongvirae;Uroviricota;Caudoviricetes;;	No
SRR1658465_NODE_2234_length_17144_cov_0.519833||full_1	8872	Low-quality	Viruses;Duplodnaviria;Heunggongvirae;Uroviricota;Caudoviricetes;;	Yes	SRR1658465_NODE_2234_length_17144_cov_0.519833||full_1
SRR1658465_NODE_2374_length_16412_cov_1.089592||full_1	11246	Low-quality	Viruses;Duplodnaviria;Heunggongvirae;Uroviricota;Caudoviricetes;;	No
SRR1658465_NODE_2687_length_14949_cov_1.212859||full_1	7443	Low-quality	Viruses;Duplodnaviria;Heunggongvirae;Uroviricota;Caudoviricetes;;	Yes	SRR1658465_NODE_2687_length_14949_cov_1.212859||full_1,SRR1658462_NODE_1507_length_27509_cov_0.906764||full_1
SRR1658465_NODE_2890_length_14109_cov_0.952081||full_1	6586	Low-quality	Viruses;Duplodnaviria;Heunggongvirae;Uroviricota;Caudoviricetes;;	Yes	SRR1658465_NODE_2890_length_14109_cov_0.952081||full_1
SRR1658465_NODE_2925_length_13978_cov_0.887589||full_1	5043	Low-quality	Viruses;Duplodnaviria;Heunggongvirae;Uroviricota;Caudoviricetes;;	Yes	SRR1658465_NODE_2925_length_13978_cov_0.887589||full_1
SRR1658465_NODE_3162_length_13174_cov_1.077489||full_1	8338	Low-quality	Viruses;Duplodnaviria;Heunggongvirae;Uroviricota;Caudoviricetes;;	No
SRR1658465_NODE_3190_length_13120_cov_1.265912||full_1	12400	Low-quality	Viruses;Duplodnaviria;Heunggongvirae;Uroviricota;Caudoviricetes;;	Yes	SRR1658465_NODE_3190_length_13120_cov_1.265912||full_1,SRR2090153_k141_1838954||full_1
SRR1658465_NODE_3883_length_11497_cov_0.727177||full_1	6519	Low-quality	Viruses;Duplodnaviria;Heunggongvirae;Uroviricota;Caudoviricetes;;	No
SRR1658465_NODE_4096_length_11085_cov_0.808085||full_1	7413	Low-quality	Viruses;Duplodnaviria;Heunggongvirae;Uroviricota;Caudoviricetes;;	No
SRR1658465_NODE_6050_length_8340_cov_1.019238||full_1	7020	Low-quality	Viruses;Duplodnaviria;Heunggongvirae;Uroviricota;Caudoviricetes;;	No
SRR1658465_NODE_6396_length_8031_cov_0.615764||full_1	6073	Low-quality	Viruses;Duplodnaviria;Heunggongvirae;Uroviricota;Caudoviricetes;;	No
SRR1658465_NODE_6598_length_7858_cov_3.643384||full_1	5322	Low-quality	Viruses;Duplodnaviria;Heunggongvirae;Uroviricota;Caudoviricetes;;	No
SRR1658465_NODE_6702_length_7766_cov_0.542479||full_1	5059	Low-quality	Viruses;Duplodnaviria;Heunggongvirae;Uroviricota;Caudoviricetes;;	No
SRR1658465_NODE_7050_length_7483_cov_0.716422||full_1	6015	Low-quality	Viruses;Duplodnaviria;Heunggongvirae;Uroviricota;Caudoviricetes;;	No
SRR1658465_NODE_7094_length_7448_cov_0.666712||full_1	5480	Low-quality	Viruses;Duplodnaviria;Heunggongvirae;Uroviricota;Caudoviricetes;;	No
SRR1658465_NODE_7838_length_6940_cov_0.393806||full_1	6638	Low-quality	Viruses;Duplodnaviria;Heunggongvirae;Uroviricota;Caudoviricetes;;	Yes	SRR1658465_NODE_7838_length_6940_cov_0.393806||full_1
SRR1658465_NODE_7937_length_6874_cov_1.600563||full_1	5382	Low-quality	Viruses;Duplodnaviria;Heunggongvirae;Uroviricota;Caudoviricetes;;	No
SRR1658465_NODE_11524_length_5247_cov_0.724414||full_1	5074	Low-quality	Viruses;Duplodnaviria;Heunggongvirae;Uroviricota;Caudoviricetes;;	No
SRR1658466_NODE_1_length_729608_cov_3.404526||0_partial_1	13513	Low-quality	Viruses;Duplodnaviria;Heunggongvirae;Uroviricota;Caudoviricetes;;	Yes	SRR1658466_NODE_1_length_729608_cov_3.404526||0_partial_1,SRR1658344_NODE_2_length_1077072_cov_5.491101||0_partial_1,SRR2090161_NODE_23120_length_7084_cov_0.246371||full
SRR1658466_NODE_43_length_241215_cov_72.943506||0_partial_1	39887	High-quality	Viruses;Duplodnaviria;Heunggongvirae;Uroviricota;Caudoviricetes;;	Yes	SRR1658466_NODE_43_length_241215_cov_72.943506||0_partial_1,SRR1658468_NODE_28_length_242933_cov_1.729315||0_partial_1,SRR1658465_NODE_3304_length_12857_cov_0.633621||full
SRR1658466_NODE_49_length_226701_cov_1.636768||0_partial_1	46474	Medium-quality	Viruses;Duplodnaviria;Heunggongvirae;Uroviricota;Caudoviricetes;;	No
SRR1658466_NODE_91_length_177378_cov_1.300337||0_partial_1	17118	Low-quality	Viruses;Duplodnaviria;Heunggongvirae;Uroviricota;Caudoviricetes;;	Yes	SRR1658466_NODE_91_length_177378_cov_1.300337||0_partial_1,SRR1658473_NODE_1591_length_43742_cov_1.348458||full_1
SRR1658466_NODE_650_length_60888_cov_1.179934||0_partial_1	13305	Low-quality	Viruses;Duplodnaviria;Heunggongvirae;Uroviricota;Caudoviricetes;Unassigned order;Herelleviridae	No
SRR1658466_NODE_1305_length_40000_cov_1.698744||0_partial_1	20541	Low-quality	;;;;;;	Yes	SRR1658466_NODE_1305_length_40000_cov_1.698744||0_partial_1,SRR1658344_NODE_204_length_123729_cov_2.272585||0_partial_1
SRR1658466_NODE_1881_length_31418_cov_1.359880||0_partial_1	18687	Medium-quality	Viruses;Duplodnaviria;Heunggongvirae;Uroviricota;Caudoviricetes;;	No
SRR1658466_NODE_3527_length_20957_cov_3.786318||0_partial_1	12950	Low-quality	;;;;;;	Yes	SRR1658466_NODE_3527_length_20957_cov_3.786318||0_partial_1,SRR1658463_NODE_2171_length_15370_cov_2.651184||full_1
SRR1658466_NODE_5000_length_16866_cov_5.351634||0_partial_1	11825	Low-quality	;;;;;;	No
SRR1658466_NODE_180_length_120748_cov_1.412656||full_1	37331	High-quality	Viruses;Duplodnaviria;Heunggongvirae;Uroviricota;Caudoviricetes;;	Yes	SRR1658466_NODE_180_length_120748_cov_1.412656||full_1,SRR1658468_NODE_235_length_65706_cov_1.207383||full_1
SRR1658466_NODE_256_length_101910_cov_1.551143||full_1	20338	Medium-quality	Viruses;Duplodnaviria;Heunggongvirae;Uroviricota;Caudoviricetes;;	No
SRR1658466_NODE_257_length_101776_cov_2.665644||full_1	43870	High-quality	Viruses;Duplodnaviria;Heunggongvirae;Uroviricota;Caudoviricetes;;	Yes	SRR1658466_NODE_257_length_101776_cov_2.665644||full_1,SRR1658463_NODE_260_length_68631_cov_1.403101||full_1,SRR1658462_NODE_925_length_37871_cov_3.669166||full,SRR1658462_NODE_10726_length_7451_cov_4.393091||full
SRR1658466_NODE_280_length_98798_cov_1.502681||full_1	21934	Medium-quality	Viruses;Duplodnaviria;Heunggongvirae;Uroviricota;Caudoviricetes;;	No
SRR1658466_NODE_601_length_63890_cov_7.755830||full_1	33536	Medium-quality	Viruses;Duplodnaviria;Heunggongvirae;Uroviricota;Caudoviricetes;;	Yes	SRR1658466_NODE_601_length_63890_cov_7.755830||full_1
SRR1658466_NODE_631_length_62132_cov_2.181679||full_1	55981	Low-quality	Viruses;Duplodnaviria;Heunggongvirae;Uroviricota;Caudoviricetes;;	No
SRR1658466_NODE_684_length_59161_cov_2.721754||full_1	48511	High-quality	Viruses;Duplodnaviria;Heunggongvirae;Uroviricota;Caudoviricetes;;	No
SRR1658466_NODE_794_length_53876_cov_1.128635||full_1	42090	Medium-quality	Viruses;Duplodnaviria;Heunggongvirae;Uroviricota;Caudoviricetes;;	Yes	SRR1658466_NODE_794_length_53876_cov_1.128635||full_1
SRR1658466_NODE_808_length_53166_cov_3.355833||full_1	26194	Medium-quality	Viruses;Duplodnaviria;Heunggongvirae;Uroviricota;Caudoviricetes;;	Yes	SRR1658466_NODE_808_length_53166_cov_3.355833||full_1,SRR1658344_NODE_1380_length_44055_cov_1.331110||full_1,SRR1658344_NODE_19318_length_9070_cov_1.231019||full
SRR1658466_NODE_949_length_48233_cov_11.879371||full_1	43982	Medium-quality	Viruses;Duplodnaviria;Heunggongvirae;Uroviricota;Caudoviricetes;;	No
SRR1658466_NODE_1143_length_43297_cov_14.769099||full_1	27661	Medium-quality	Viruses;Duplodnaviria;Heunggongvirae;Uroviricota;Caudoviricetes;;	Yes	SRR1658466_NODE_1143_length_43297_cov_14.769099||full_1,SRR1658344_NODE_1874_length_37489_cov_2.582276||full_1,SRR2090161_NODE_6258_length_14996_cov_1.612819||full,SRR1658468_NODE_1369_length_17011_cov_0.812485||full,SRR1658463_NODE_3509_length_10778_cov_0.823303||full,SRR1658463_NODE_1068_length_25322_cov_1.139909||full_1,SRR2090155_NODE_28868_length_6747_cov_0.626737||full,SRR1658463_NODE_5141_…
SRR1658466_NODE_1241_length_41157_cov_1.760858||full_1	38409	Low-quality	Viruses;Duplodnaviria;Heunggongvirae;Uroviricota;Caudoviricetes;;	Yes	SRR1658466_NODE_1241_length_41157_cov_1.760858||full_1,SRR1658344_NODE_1810_length_38200_cov_4.645129||full,SRR2090153_k141_1799562||full
SRR1658466_NODE_1364_length_38626_cov_3.541079||full_1	29298	Medium-quality	Viruses;Duplodnaviria;Heunggongvirae;Uroviricota;Caudoviricetes;;	No
SRR1658466_NODE_1565_length_35747_cov_1.516676||full_1	6595	Low-quality	Viruses;Duplodnaviria;Heunggongvirae;Uroviricota;Caudoviricetes;;	No
SRR1658466_NODE_1688_length_33964_cov_3.717558||full_1	14230	Low-quality	Viruses;Duplodnaviria;Heunggongvirae;Uroviricota;Caudoviricetes;;	No
SRR1658466_NODE_1870_length_31520_cov_5.809544||full_1	13596	Low-quality	Viruses;Duplodnaviria;Heunggongvirae;Uroviricota;Caudoviricetes;;	No
SRR1658466_NODE_2063_length_29330_cov_0.545047||full_1	23592	Low-quality	Viruses;Duplodnaviria;Heunggongvirae;Uroviricota;Caudoviricetes;;	Yes	SRR1658466_NODE_2063_length_29330_cov_0.545047||full_1
SRR1658466_NODE_2073_length_29237_cov_0.840089||full_1	11724	Low-quality	Viruses;Duplodnaviria;Heunggongvirae;Uroviricota;Caudoviricetes;;	Yes	SRR1658466_NODE_2073_length_29237_cov_0.840089||full_1
SRR1658466_NODE_2360_length_26978_cov_1.329634||full_1	19418	Low-quality	;;;;;;	Yes	SRR1658466_NODE_2360_length_26978_cov_1.329634||full_1
SRR1658466_NODE_2958_length_23399_cov_3.425791||full_1	10616	Low-quality	Viruses;Duplodnaviria;Heunggongvirae;Uroviricota;Caudoviricetes;;	Yes	SRR1658466_NODE_2958_length_23399_cov_3.425791||full_1
SRR1658466_NODE_3070_length_22880_cov_3.317013||full_1	19834	Low-quality	Viruses;Duplodnaviria;Heunggongvirae;Uroviricota;Caudoviricetes;;	No
SRR1658466_NODE_3341_length_21717_cov_1.202872||full_1	17199	Low-quality	Viruses;Duplodnaviria;Heunggongvirae;Uroviricota;Caudoviricetes;;	Yes	SRR1658466_NODE_3341_length_21717_cov_1.202872||full_1,SRR1658344_NODE_16922_length_9926_cov_3.145117||full
SRR1658466_NODE_3661_length_20481_cov_1.780878||full_1	16776	Low-quality	Viruses;Duplodnaviria;Heunggongvirae;Uroviricota;Caudoviricetes;Unassigned order;Herelleviridae	No
SRR1658466_NODE_4977_length_16935_cov_1.427118||full_1	14882	High-quality	Viruses;Duplodnaviria;Heunggongvirae;Uroviricota;Caudoviricetes;;	Yes	SRR1658466_NODE_4977_length_16935_cov_1.427118||full_1,SRR1658344_NODE_9531_length_14440_cov_3.159925||full
SRR1658466_NODE_6023_length_15069_cov_0.667916||full_1	10180	Low-quality	Viruses;Duplodnaviria;Heunggongvirae;Uroviricota;Caudoviricetes;;	Yes	SRR1658466_NODE_6023_length_15069_cov_0.667916||full_1,SRR1658463_NODE_8255_length_5960_cov_0.353334||full
SRR1658466_NODE_6038_length_15043_cov_7.100563||full_1	8199	Low-quality	Viruses;Duplodnaviria;Heunggongvirae;Uroviricota;Caudoviricetes;;	No
SRR1658466_NODE_6259_length_14730_cov_0.526536||full_1	11127	Low-quality	;;;;;;	Yes	SRR1658466_NODE_6259_length_14730_cov_0.526536||full_1
SRR1658466_NODE_7030_length_13679_cov_1.177391||full_1	9442	Low-quality	Viruses;Duplodnaviria;Heunggongvirae;Uroviricota;Caudoviricetes;;	Yes	SRR1658466_NODE_7030_length_13679_cov_1.177391||full_1,SRR2090161_NODE_7107_length_13975_cov_3.564197||full_1
SRR1658466_NODE_8511_length_12078_cov_0.651410||full_1	7314	Low-quality	Viruses;Duplodnaviria;Heunggongvirae;Uroviricota;Caudoviricetes;;	No
SRR1658466_NODE_8703_length_11920_cov_2.517171||full_1	7026	Low-quality	Viruses;Duplodnaviria;Heunggongvirae;Uroviricota;Caudoviricetes;;	Yes	SRR1658466_NODE_8703_length_11920_cov_2.517171||full_1
SRR1658466_NODE_8886_length_11779_cov_1.707089||full_1	8150	Low-quality	;;;;;;	No
SRR1658466_NODE_9141_length_11551_cov_0.645483||full_1	8042	Low-quality	;;;;;;	Yes	SRR1658466_NODE_9141_length_11551_cov_0.645483||full_1
SRR1658466_NODE_12038_length_9735_cov_1.024147||full_1	6329	Low-quality	;;;;;;	No
SRR1658466_NODE_13010_length_9262_cov_0.828024||full_1	8531	Low-quality	;;;;;;	Yes	SRR1658466_NODE_13010_length_9262_cov_0.828024||full_1
SRR1658466_NODE_15313_length_8347_cov_0.484672||full_1	5973	Low-quality	;;;;;;	Yes	SRR1658466_NODE_15313_length_8347_cov_0.484672||full_1
SRR1658466_NODE_18860_length_7288_cov_1.002793||full_1	5860	Low-quality	;;;;;;	No
SRR1658466_NODE_19785_length_7071_cov_0.722350||full_1	5356	Low-quality	;;;;;;	No
SRR1658466_NODE_20094_length_7003_cov_7.999855||full_1	5047	Low-quality	;;;;;;	Yes	SRR1658466_NODE_20094_length_7003_cov_7.999855||full_1
SRR1658466_NODE_20769_length_6864_cov_0.675226||full_1	5026	Low-quality	;;;;;;	Yes	SRR1658466_NODE_20769_length_6864_cov_0.675226||full_1
SRR1658466_NODE_23278_length_6376_cov_0.969115||full_1	5970	Low-quality	;;;;;;	Yes	SRR1658466_NODE_23278_length_6376_cov_0.969115||full_1,SRR2090159_NODE_50032_length_5647_cov_1.469203||full,SRR2090157_NODE_33657_length_5529_cov_0.973899||full,SRR2090161_NODE_39105_length_5179_cov_0.407561||full
SRR1658466_NODE_25225_length_6057_cov_1.909612||full_1	5449	Low-quality	;;;;;;	Yes	SRR1658466_NODE_25225_length_6057_cov_1.909612||full_1
SRR1658467_NODE_12_length_225473_cov_12.370595||full_1	214510	High-quality	Viruses;Duplodnaviria;Heunggongvirae;Uroviricota;Caudoviricetes;;	No
SRR1658467_NODE_55_length_101463_cov_29.105668||full_1	98401	High-quality	Viruses;Duplodnaviria;Heunggongvirae;Uroviricota;Caudoviricetes;Crassvirales;	No
SRR1658467_NODE_98_length_81571_cov_1.263126||full_1	72919	Low-quality	Viruses;Duplodnaviria;Heunggongvirae;Uroviricota;Caudoviricetes;;	No
SRR1658467_NODE_122_length_72226_cov_1.662742||full_1	61364	Medium-quality	Viruses;Duplodnaviria;Heunggongvirae;Uroviricota;Caudoviricetes;;	No
SRR1658467_NODE_236_length_52796_cov_5.749796||full_1	48065	Medium-quality	Viruses;Duplodnaviria;Heunggongvirae;Uroviricota;Caudoviricetes;;	Yes	SRR1658467_NODE_236_length_52796_cov_5.749796||full_1,SRR1658468_NODE_721_length_27273_cov_2.195167||full,SRR1658469_NODE_1727_length_13621_cov_1.939455||full,SRR1658469_NODE_2255_length_10800_cov_1.707299||full,SRR1658472_NODE_4069_length_8025_cov_0.984047||full,SRR1658472_NODE_5604_length_6342_cov_0.936122||full,SRR1658473_NODE_18881_length_5999_cov_0.806369||full
SRR1658467_NODE_304_length_43889_cov_5.408848||full_1	40322	Medium-quality	Viruses;Duplodnaviria;Heunggongvirae;Uroviricota;Caudoviricetes;;	Yes	SRR1658467_NODE_304_length_43889_cov_5.408848||full_1,SRR1658465_NODE_1976_length_18851_cov_1.418661||full
SRR1658467_NODE_357_length_40289_cov_19.181863||full_1	38158	Medium-quality	Viruses;Duplodnaviria;Heunggongvirae;Uroviricota;Caudoviricetes;;	No
SRR1658467_NODE_425_length_36186_cov_30.687873||full_1	32072	Low-quality	Viruses;Duplodnaviria;Heunggongvirae;Uroviricota;Caudoviricetes;;	Yes	SRR1658467_NODE_425_length_36186_cov_30.687873||full_1,SRR1658468_NODE_1610_length_15149_cov_3.706897||full
SRR1658467_NODE_468_length_33362_cov_27.795517||full_1	32496	Low-quality	Viruses;Duplodnaviria;Heunggongvirae;Uroviricota;Caudoviricetes;;	No
SRR1658467_NODE_513_length_31129_cov_33.731533||full_1	12035	Low-quality	Viruses;Duplodnaviria;Heunggongvirae;Uroviricota;Caudoviricetes;;	Yes	SRR1658467_NODE_513_length_31129_cov_33.731533||full_1,SRR1658468_NODE_5703_length_6623_cov_3.469520||full
SRR1658467_NODE_671_length_26213_cov_3.565361||full_1	23052	Low-quality	Viruses;Duplodnaviria;Heunggongvirae;Uroviricota;Caudoviricetes;;	No
SRR1658467_NODE_713_length_25242_cov_16.536930||full_1	22349	Medium-quality	Viruses;Duplodnaviria;Heunggongvirae;Uroviricota;Caudoviricetes;;	Yes	SRR1658467_NODE_713_length_25242_cov_16.536930||full_1,SRR1658468_NODE_1401_length_16790_cov_5.041049||full_1,SRR1658468_NODE_5228_length_7010_cov_4.802266||full
SRR1658467_NODE_970_length_20516_cov_60.954240||full_1	17367	Low-quality	Viruses;Duplodnaviria;Heunggongvirae;Uroviricota;Caudoviricetes;Unassigned order;Herelleviridae	Yes	SRR1658467_NODE_970_length_20516_cov_60.954240||full_1,SRR1658468_NODE_7291_length_5600_cov_6.428284||full
SRR1658467_NODE_1028_length_19756_cov_1.195578||full_1	12879	Low-quality	Viruses;Duplodnaviria;Heunggongvirae;Uroviricota;Caudoviricetes;;	No
SRR1658467_NODE_1036_length_19679_cov_5.799304||full_1	16031	Low-quality	Viruses;Duplodnaviria;Heunggongvirae;Uroviricota;Caudoviricetes;;	Yes	SRR1658467_NODE_1036_length_19679_cov_5.799304||full_1,SRR1658468_NODE_1112_length_19679_cov_1.984963||full_1
SRR1658467_NODE_1148_length_18350_cov_3.754706||full_1	15403	Low-quality	Viruses;Duplodnaviria;Heunggongvirae;Uroviricota;Caudoviricetes;;	Yes	SRR1658467_NODE_1148_length_18350_cov_3.754706||full_1
SRR1658467_NODE_1476_length_15243_cov_2.676899||full_1	13920	Low-quality	Viruses;Duplodnaviria;Heunggongvirae;Uroviricota;Caudoviricetes;;	No
SRR1658467_NODE_2045_length_12051_cov_50.901040||full_1	9792	Low-quality	Viruses;Duplodnaviria;Heunggongvirae;Uroviricota;Caudoviricetes;;	Yes	SRR1658467_NODE_2045_length_12051_cov_50.901040||full_1,SRR1658468_NODE_5318_length_6932_cov_4.667450||full
SRR1658467_NODE_2103_length_11804_cov_5.374154||full_1	9934	Low-quality	Viruses;Duplodnaviria;Heunggongvirae;Uroviricota;Caudoviricetes;;	Yes	SRR1658467_NODE_2103_length_11804_cov_5.374154||full_1,SRR1658468_NODE_2703_length_10803_cov_1.107437||full_1
SRR1658467_NODE_2351_length_10788_cov_4.344339||full_1	7153	Low-quality	Viruses;Duplodnaviria;Heunggongvirae;Uroviricota;Caudoviricetes;;	Yes	SRR1658467_NODE_2351_length_10788_cov_4.344339||full_1
SRR1658467_NODE_2434_length_10524_cov_84.238627||full_1	10063	Low-quality	Viruses;Duplodnaviria;Heunggongvirae;Uroviricota;Caudoviricetes;;	Yes	SRR1658467_NODE_2434_length_10524_cov_84.238627||full_1,SRR1658468_NODE_2816_length_10524_cov_18.443493||full_1
SRR1658467_NODE_2517_length_10250_cov_214.807468||full_1	8748	Low-quality	Viruses;Duplodnaviria;Heunggongvirae;Uroviricota;Caudoviricetes;;	Yes	SRR1658467_NODE_2517_length_10250_cov_214.807468||full_1,SRR1658468_NODE_3324_length_9473_cov_46.100685||full_1
SRR1658467_NODE_3135_length_8610_cov_18.553814||full_1	5541	Low-quality	Viruses;Duplodnaviria;Heunggongvirae;Uroviricota;Caudoviricetes;;	Yes	SRR1658467_NODE_3135_length_8610_cov_18.553814||full_1
SRR1658467_NODE_3143_length_8600_cov_3.528620||full_1	5781	Low-quality	Viruses;Duplodnaviria;Heunggongvirae;Uroviricota;Caudoviricetes;;	Yes	SRR1658467_NODE_3143_length_8600_cov_3.528620||full_1
SRR1658467_NODE_3176_length_8537_cov_0.752556||full_1	7449	Low-quality	Viruses;Duplodnaviria;Heunggongvirae;Uroviricota;Caudoviricetes;;	No
SRR1658467_NODE_3204_length_8479_cov_69.228209||full_1	5764	Low-quality	Viruses;Duplodnaviria;Heunggongvirae;Uroviricota;Caudoviricetes;;	No
SRR1658467_NODE_3735_length_7483_cov_17.270120||full_1	6361	Low-quality	Viruses;Duplodnaviria;Heunggongvirae;Uroviricota;Caudoviricetes;;	Yes	SRR1658467_NODE_3735_length_7483_cov_17.270120||full_1
SRR1658467_NODE_3983_length_7115_cov_0.596451||full_1	6461	Low-quality	;;;;;;	No
SRR1658467_NODE_4024_length_7063_cov_1.098616||full_1	5920	Low-quality	Viruses;Duplodnaviria;Heunggongvirae;Uroviricota;Caudoviricetes;;	No
SRR1658467_NODE_4027_length_7059_cov_4.485718||full_1	5342	Low-quality	;;;;;;	Yes	SRR1658467_NODE_4027_length_7059_cov_4.485718||full_1
SRR1658467_NODE_4141_length_6921_cov_0.569620||full_1	5144	Low-quality	Viruses;Duplodnaviria;Heunggongvirae;Uroviricota;Caudoviricetes;;	Yes	SRR1658467_NODE_4141_length_6921_cov_0.569620||full_1
SRR1658467_NODE_4187_length_6870_cov_0.528103||full_1	6472	Low-quality	Viruses;Duplodnaviria;Heunggongvirae;Uroviricota;Caudoviricetes;;	Yes	SRR1658467_NODE_4187_length_6870_cov_0.528103||full_1
SRR1658467_NODE_4459_length_6535_cov_239.914170||full_1	5040	Low-quality	Viruses;Duplodnaviria;Heunggongvirae;Uroviricota;Caudoviricetes;;	No
SRR1658467_NODE_4479_length_6518_cov_1.039743||full_1	5539	Low-quality	Viruses;Duplodnaviria;Heunggongvirae;Uroviricota;Caudoviricetes;;	No
SRR1658467_NODE_4573_length_6426_cov_0.628512||full_1	5195	Low-quality	Viruses;Duplodnaviria;Heunggongvirae;Uroviricota;Caudoviricetes;;	No
SRR1658468_NODE_9_length_328804_cov_1.409734||0_partial_1	22626	Low-quality	Viruses;Duplodnaviria;Heunggongvirae;Uroviricota;Caudoviricetes;;	Yes	SRR1658468_NODE_9_length_328804_cov_1.409734||0_partial_1,SRR1658344_NODE_6692_length_18107_cov_1.286652||full,SRR1658466_NODE_4092_length_19220_cov_1.870214||full
SRR1658468_NODE_28_length_242933_cov_1.729315||0_partial_1	30443	Medium-quality	Viruses;Duplodnaviria;Heunggongvirae;Uroviricota;Caudoviricetes;;	No
SRR1658468_NODE_35_length_226729_cov_3.441929||0_partial_1	46474	Medium-quality	Viruses;Duplodnaviria;Heunggongvirae;Uroviricota;Caudoviricetes;;	No
SRR1658468_NODE_77_length_138104_cov_6.541503||0_partial_1	28513	Medium-quality	Viruses;Duplodnaviria;Heunggongvirae;Uroviricota;Caudoviricetes;;	Yes	SRR1658468_NODE_77_length_138104_cov_6.541503||0_partial_1
SRR1658468_NODE_142_length_93322_cov_1.233779||0_partial_1	24443	Low-quality	Viruses;Duplodnaviria;Heunggongvirae;Uroviricota;Caudoviricetes;;	No
SRR1658468_NODE_92_length_123250_cov_12.496747||full_1	120615	High-quality	Viruses;Duplodnaviria;Heunggongvirae;Uroviricota;Caudoviricetes;;	No
SRR1658468_NODE_235_length_65706_cov_1.207383||full_1	37229	High-quality	Viruses;Duplodnaviria;Heunggongvirae;Uroviricota;Caudoviricetes;;	No
SRR1658468_NODE_566_length_33698_cov_2.443835||full_1	24661	Low-quality	Viruses;Duplodnaviria;Heunggongvirae;Uroviricota;Caudoviricetes;;	No
SRR1658468_NODE_776_length_25839_cov_20.473787||full_1	22712	Low-quality	Viruses;Duplodnaviria;Heunggongvirae;Uroviricota;Caudoviricetes;;	No
SRR1658468_NODE_828_length_24573_cov_0.742985||full_1	16365	Low-quality	Viruses;Duplodnaviria;Heunggongvirae;Uroviricota;Caudoviricetes;;	No
SRR1658468_NODE_1112_length_19679_cov_1.984963||full_1	16014	Low-quality	Viruses;Duplodnaviria;Heunggongvirae;Uroviricota;Caudoviricetes;;	No
SRR1658468_NODE_1164_length_19075_cov_0.803251||full_1	16252	Low-quality	Viruses;Duplodnaviria;Heunggongvirae;Uroviricota;Caudoviricetes;;	No
SRR1658468_NODE_1286_length_17754_cov_0.496568||full_1	17010	Low-quality	Viruses;Duplodnaviria;Heunggongvirae;Uroviricota;Caudoviricetes;;	No
SRR1658468_NODE_1401_length_16790_cov_5.041049||full_1	13689	Low-quality	Viruses;Duplodnaviria;Heunggongvirae;Uroviricota;Caudoviricetes;;	No
SRR1658468_NODE_1605_length_15186_cov_7.538814||full_1	13253	Low-quality	Viruses;Duplodnaviria;Heunggongvirae;Uroviricota;Caudoviricetes;;	No
SRR1658468_NODE_1827_length_13953_cov_1.067988||full_1	11226	Low-quality	Viruses;Duplodnaviria;Heunggongvirae;Uroviricota;Caudoviricetes;;	Yes	SRR1658468_NODE_1827_length_13953_cov_1.067988||full_1
SRR1658468_NODE_2525_length_11273_cov_0.729589||full_1	8557	Low-quality	Viruses;Duplodnaviria;Heunggongvirae;Uroviricota;Caudoviricetes;;	No
SRR1658468_NODE_2619_length_11001_cov_0.734964||full_1	10109	Low-quality	Viruses;Duplodnaviria;Heunggongvirae;Uroviricota;Caudoviricetes;;	No
SRR1658468_NODE_2703_length_10803_cov_1.107437||full_1	9420	Low-quality	Viruses;Duplodnaviria;Heunggongvirae;Uroviricota;Caudoviricetes;;	No
SRR1658468_NODE_2816_length_10524_cov_18.443493||full_1	10063	Low-quality	Viruses;Duplodnaviria;Heunggongvirae;Uroviricota;Caudoviricetes;;	No
SRR1658468_NODE_3204_length_9664_cov_2.275663||full_1	7174	Low-quality	Viruses;Duplodnaviria;Heunggongvirae;Uroviricota;Caudoviricetes;;	No
SRR1658468_NODE_3324_length_9473_cov_46.100685||full_1	8748	Low-quality	Viruses;Duplodnaviria;Heunggongvirae;Uroviricota;Caudoviricetes;;	No
SRR1658468_NODE_3400_length_9343_cov_1.247504||full_1	7992	Low-quality	Viruses;Duplodnaviria;Heunggongvirae;Uroviricota;Caudoviricetes;Unassigned order;Herelleviridae	Yes	SRR1658468_NODE_3400_length_9343_cov_1.247504||full_1
SRR1658468_NODE_3625_length_8951_cov_7.663191||full_1	6395	Low-quality	Viruses;Duplodnaviria;Heunggongvirae;Uroviricota;Caudoviricetes;;	No
SRR1658468_NODE_3915_length_8479_cov_7.915948||full_1	5891	Low-quality	Viruses;Duplodnaviria;Heunggongvirae;Uroviricota;Caudoviricetes;;	No
SRR1658468_NODE_3985_length_8392_cov_1.805929||full_1	7650	Low-quality	Viruses;Duplodnaviria;Heunggongvirae;Uroviricota;Caudoviricetes;;	No
SRR1658468_NODE_4376_length_7893_cov_0.856039||full_1	5200	Low-quality	Viruses;Duplodnaviria;Heunggongvirae;Uroviricota;Caudoviricetes;;	No
SRR1658468_NODE_4824_length_7383_cov_30.526323||full_1	6264	Low-quality	Viruses;Duplodnaviria;Heunggongvirae;Uroviricota;Caudoviricetes;;	Yes	SRR1658468_NODE_4824_length_7383_cov_30.526323||full_1,SRR1658467_NODE_4459_length_6535_cov_239.914170||full_1
SRR1658468_NODE_5376_length_6889_cov_0.577196||full_1	5430	Low-quality	;;;;;;	Yes	SRR1658468_NODE_5376_length_6889_cov_0.577196||full_1
SRR1658468_NODE_6081_length_6322_cov_3.201614||full_1	5450	Low-quality	Viruses;Duplodnaviria;Heunggongvirae;Uroviricota;Caudoviricetes;;	No
SRR1658468_NODE_6542_length_6015_cov_0.331522||full_1	5515	Low-quality	Viruses;Duplodnaviria;Heunggongvirae;Uroviricota;Caudoviricetes;;	Yes	SRR1658468_NODE_6542_length_6015_cov_0.331522||full_1
SRR1658468_NODE_6636_length_5957_cov_0.230532||full_1	5576	Low-quality	Viruses;Duplodnaviria;Heunggongvirae;Uroviricota;Caudoviricetes;;	No
SRR1658469_NODE_10_length_320511_cov_1.725252||0_partial_1	21307	Low-quality	Viruses;Duplodnaviria;Heunggongvirae;Uroviricota;Caudoviricetes;;	Yes	SRR1658469_NODE_10_length_320511_cov_1.725252||0_partial_1,SRR1658473_NODE_44_length_322529_cov_6.873248||0_partial_1,SRR1658472_NODE_13_length_286332_cov_5.198131||0_partial_1,SRR1658471_NODE_2623_length_11766_cov_0.772317||full,SRR1658465_NODE_6162_length_8232_cov_0.559655||full,SRR1658467_NODE_4789_length_6203_cov_0.337228||full,SRR1658466_NODE_32059_length_5187_cov_0.719565||full
SRR1658469_NODE_57_length_147650_cov_1.044217||0_partial_1	44459	High-quality	Viruses;Duplodnaviria;Heunggongvirae;Uroviricota;Caudoviricetes;;	No
SRR1658469_NODE_22_length_233206_cov_4.662222||full_1	226499	High-quality	Viruses;Duplodnaviria;Heunggongvirae;Uroviricota;Caudoviricetes;;	Yes	SRR1658469_NODE_22_length_233206_cov_4.662222||full_1,SRR1658471_NODE_171_length_114601_cov_2.061630||full,SRR1658471_NODE_157_length_122776_cov_2.067428||full_1
SRR1658469_NODE_28_length_220069_cov_2.640492||full_1	214962	High-quality	Viruses;Duplodnaviria;Heunggongvirae;Uroviricota;Caudoviricetes;;	No
SRR1658469_NODE_185_length_72210_cov_10.665302||full_1	64107	Medium-quality	Viruses;Duplodnaviria;Heunggongvirae;Uroviricota;Caudoviricetes;Crassvirales;	No
SRR1658469_NODE_208_length_66583_cov_12.321987||full_1	56371	Medium-quality	Viruses;Duplodnaviria;Heunggongvirae;Uroviricota;Caudoviricetes;;	No
SRR1658469_NODE_209_length_66519_cov_2.902624||full_1	65131	High-quality	Viruses;Duplodnaviria;Heunggongvirae;Uroviricota;Caudoviricetes;;	No
SRR1658469_NODE_326_length_51074_cov_16.338587||full_1	17771	Low-quality	Viruses;Duplodnaviria;Heunggongvirae;Uroviricota;Caudoviricetes;;	Yes	SRR1658469_NODE_326_length_51074_cov_16.338587||full_1,SRR1658472_NODE_468_length_43448_cov_1.154267||full_1,SRR1658471_NODE_1198_length_22871_cov_1.108952||full_1,SRR2090167_NODE_3761_length_8509_cov_0.366500||full
SRR1658469_NODE_419_length_43476_cov_67.183464||full_1	14913	Low-quality	Viruses;Duplodnaviria;Heunggongvirae;Uroviricota;Caudoviricetes;;	No
SRR1658469_NODE_419_length_43476_cov_67.183464||full_2	14110	Low-quality	Viruses;Duplodnaviria;Heunggongvirae;Uroviricota;Caudoviricetes;;	Yes	SRR1658469_NODE_419_length_43476_cov_67.183464||full_2
SRR1658469_NODE_442_length_41980_cov_8.664277||full_1	32116	Medium-quality	Viruses;Duplodnaviria;Heunggongvirae;Uroviricota;Caudoviricetes;;	No
SRR1658469_NODE_459_length_41136_cov_2.018850||full_1	32736	Low-quality	Viruses;Duplodnaviria;Heunggongvirae;Uroviricota;Caudoviricetes;;	No
SRR1658469_NODE_489_length_39780_cov_2.667112||full_1	35035	Medium-quality	Viruses;Duplodnaviria;Heunggongvirae;Uroviricota;Caudoviricetes;;	No
SRR1658469_NODE_510_length_38618_cov_0.620691||full_1	33937	Medium-quality	Viruses;Duplodnaviria;Heunggongvirae;Uroviricota;Caudoviricetes;;	No
SRR1658469_NODE_522_length_38157_cov_1.098475||full_1	33688	High-quality	Viruses;Duplodnaviria;Heunggongvirae;Uroviricota;Caudoviricetes;;	No
SRR1658469_NODE_683_length_30307_cov_0.804871||full_1	22459	Medium-quality	Viruses;Duplodnaviria;Heunggongvirae;Uroviricota;Caudoviricetes;;	No
SRR1658469_NODE_743_length_28094_cov_1.896378||full_1	23225	Low-quality	Viruses;Duplodnaviria;Heunggongvirae;Uroviricota;Caudoviricetes;;	Yes	SRR1658469_NODE_743_length_28094_cov_1.896378||full_1,SRR1658471_NODE_1308_length_21372_cov_1.200188||full
SRR1658469_NODE_968_length_22496_cov_1.543386||full_1	8386	Low-quality	;;;;;;	Yes	SRR1658469_NODE_968_length_22496_cov_1.543386||full_1
SRR1658469_NODE_974_length_22406_cov_22.041160||full_1	16907	Low-quality	Viruses;Duplodnaviria;Heunggongvirae;Uroviricota;Caudoviricetes;;	No
SRR1658469_NODE_983_length_22301_cov_20.038423||full_1	16978	Low-quality	Viruses;Duplodnaviria;Heunggongvirae;Uroviricota;Caudoviricetes;;	No
SRR1658469_NODE_1066_length_20820_cov_1.108781||full_1	16763	Low-quality	Viruses;Duplodnaviria;Heunggongvirae;Uroviricota;Caudoviricetes;;	Yes	SRR1658469_NODE_1066_length_20820_cov_1.108781||full_1,SRR2090170_NODE_2510_length_11673_cov_0.996536||full
SRR1658469_NODE_1141_length_19672_cov_2.090765||full_1	17487	Low-quality	Viruses;Duplodnaviria;Heunggongvirae;Uroviricota;Caudoviricetes;;	Yes	SRR1658469_NODE_1141_length_19672_cov_2.090765||full_1,SRR1658471_NODE_2661_length_11650_cov_0.684544||full,SRR1658472_NODE_2136_length_13132_cov_0.904114||full_1,SRR1658473_NODE_17624_length_6314_cov_0.699855||full
SRR1658469_NODE_1207_length_18710_cov_1.183071||full_1	12877	Low-quality	Viruses;Duplodnaviria;Heunggongvirae;Uroviricota;Caudoviricetes;;	No
SRR1658469_NODE_1329_length_17178_cov_0.687056||full_1	12960	Low-quality	Viruses;Duplodnaviria;Heunggongvirae;Uroviricota;Caudoviricetes;;	No
SRR1658469_NODE_1461_length_15619_cov_0.622450||full_1	7749	Low-quality	Viruses;Duplodnaviria;Heunggongvirae;Uroviricota;Caudoviricetes;;	No
SRR1658469_NODE_1516_length_15201_cov_1.942351||full_1	12502	Low-quality	Viruses;Duplodnaviria;Heunggongvirae;Uroviricota;Caudoviricetes;;	Yes	SRR1658469_NODE_1516_length_15201_cov_1.942351||full_1
SRR1658469_NODE_1654_length_14163_cov_6.666144||full_1	6743	Low-quality	Viruses;Duplodnaviria;Heunggongvirae;Uroviricota;Caudoviricetes;;	No
SRR1658469_NODE_1827_length_12862_cov_0.537417||full_1	10411	Low-quality	Viruses;Duplodnaviria;Heunggongvirae;Uroviricota;Caudoviricetes;Unassigned order;Herelleviridae	No
SRR1658469_NODE_1969_length_12031_cov_0.393397||full_1	9196	Low-quality	Viruses;Duplodnaviria;Heunggongvirae;Uroviricota;Caudoviricetes;;	Yes	SRR1658469_NODE_1969_length_12031_cov_0.393397||full_1
SRR1658469_NODE_2028_length_11707_cov_8.136269||full_1	5123	Low-quality	;;;;;;	No
SRR1658469_NODE_2172_length_11070_cov_0.949922||full_1	7889	Low-quality	Viruses;Duplodnaviria;Heunggongvirae;Uroviricota;Caudoviricetes;;	No
SRR1658469_NODE_2372_length_10387_cov_3.519201||full_1	5300	Low-quality	Viruses;Duplodnaviria;Heunggongvirae;Uroviricota;Caudoviricetes;;	No
SRR1658469_NODE_2877_length_8858_cov_0.574505||full_1	7098	Low-quality	Viruses;Duplodnaviria;Heunggongvirae;Uroviricota;Caudoviricetes;;	Yes	SRR1658469_NODE_2877_length_8858_cov_0.574505||full_1
SRR1658469_NODE_2963_length_8636_cov_1.189211||full_1	6225	Low-quality	Viruses;Duplodnaviria;Heunggongvirae;Uroviricota;Caudoviricetes;;	No
SRR1658469_NODE_3043_length_8457_cov_0.297599||full_1	6623	Low-quality	Viruses;Duplodnaviria;Heunggongvirae;Uroviricota;Caudoviricetes;;	Yes	SRR1658469_NODE_3043_length_8457_cov_0.297599||full_1
SRR1658469_NODE_3120_length_8298_cov_0.485620||full_1	5006	Low-quality	Viruses;Duplodnaviria;Heunggongvirae;Uroviricota;Caudoviricetes;;	Yes	SRR1658469_NODE_3120_length_8298_cov_0.485620||full_1
SRR1658469_NODE_3211_length_8121_cov_2.982362||full_1	5550	Low-quality	Viruses;Duplodnaviria;Heunggongvirae;Uroviricota;Caudoviricetes;;	No
SRR1658469_NODE_3496_length_7567_cov_2.504301||full_1	5552	Low-quality	Viruses;Duplodnaviria;Heunggongvirae;Uroviricota;Caudoviricetes;;	No
SRR1658469_NODE_3576_length_7438_cov_0.620982||full_1	6405	Low-quality	Viruses;Duplodnaviria;Heunggongvirae;Uroviricota;Caudoviricetes;;	No
SRR1658469_NODE_3661_length_7307_cov_0.664067||full_1	6124	Low-quality	Viruses;Duplodnaviria;Heunggongvirae;Uroviricota;Caudoviricetes;;	No
SRR1658469_NODE_3705_length_7232_cov_1.397748||full_1	6494	Low-quality	Viruses;Duplodnaviria;Heunggongvirae;Uroviricota;Caudoviricetes;;	Yes	SRR1658469_NODE_3705_length_7232_cov_1.397748||full_1
SRR1658469_NODE_3720_length_7214_cov_0.695781||full_1	5997	Low-quality	Viruses;Duplodnaviria;Heunggongvirae;Uroviricota;Caudoviricetes;;	Yes	SRR1658469_NODE_3720_length_7214_cov_0.695781||full_1
SRR1658469_NODE_4064_length_6756_cov_3.577915||full_1	5519	Low-quality	;;;;;;	Yes	SRR1658469_NODE_4064_length_6756_cov_3.577915||full_1
SRR1658469_NODE_4162_length_6630_cov_0.489005||full_1	5198	Low-quality	;;;;;;	Yes	SRR1658469_NODE_4162_length_6630_cov_0.489005||full_1
SRR1658469_NODE_4328_length_6430_cov_0.266222||full_1	5424	Low-quality	Viruses;Duplodnaviria;Heunggongvirae;Uroviricota;Caudoviricetes;;	No
SRR1658469_NODE_4532_length_6188_cov_0.466425||full_1	5112	Low-quality	Viruses;Duplodnaviria;Heunggongvirae;Uroviricota;Caudoviricetes;;	No
SRR1658469_NODE_4672_length_6015_cov_2.388417||full_1	5442	Low-quality	Viruses;Duplodnaviria;Heunggongvirae;Uroviricota;Caudoviricetes;;	Yes	SRR1658469_NODE_4672_length_6015_cov_2.388417||full_1
SRR1658471_NODE_1_length_802458_cov_15.712236||0_partial_1	35241	High-quality	Viruses;Duplodnaviria;Heunggongvirae;Uroviricota;Caudoviricetes;;	No
SRR1658471_NODE_2_length_722411_cov_2.829885||0_partial_1	35385	High-quality	Viruses;Duplodnaviria;Heunggongvirae;Uroviricota;Caudoviricetes;;	Yes	SRR1658471_NODE_2_length_722411_cov_2.829885||0_partial_1,SRR1658473_NODE_610_length_84701_cov_1.106061||full_1,SRR2090171_NODE_808_length_23952_cov_0.567009||full_1,SRR2090168_NODE_2908_length_9959_cov_1.029902||full,SRR2090171_NODE_3075_length_8468_cov_0.498621||full,SRR2090166_NODE_4277_length_8354_cov_0.865443||full,SRR1658463_NODE_7322_length_6461_cov_0.543732||full,SRR2090168_NODE_5408_leng…
SRR1658471_NODE_4_length_663823_cov_11.992935||0_partial_1	103663	High-quality	Viruses;Duplodnaviria;Heunggongvirae;Uroviricota;Caudoviricetes;;	Yes	SRR1658471_NODE_4_length_663823_cov_11.992935||0_partial_1,SRR1658473_NODE_7_length_663823_cov_20.560638||0_partial_1,SRR2090171_NODE_63_length_117621_cov_1.178409||full_1,SRR2090175_NODE_270_length_38193_cov_0.506568||full,SRR2090174_NODE_179_length_37789_cov_0.480059||full,SRR2090168_NODE_76_length_118441_cov_2.971686||full_1,SRR2090165_NODE_80_length_120093_cov_4.218929||full_1,SRR2090165_NODE…
SRR1658471_NODE_6_length_543948_cov_3.421071||0_partial_1	104437	High-quality	Viruses;Duplodnaviria;Heunggongvirae;Uroviricota;Caudoviricetes;;	Yes	SRR1658471_NODE_6_length_543948_cov_3.421071||0_partial_1,SRR1658473_NODE_60_length_287448_cov_6.344750||0_partial_1,SRR1658344_NODE_9658_length_14318_cov_0.862659||full,SRR1658344_NODE_17584_length_9673_cov_0.736958||full
SRR1658471_NODE_7_length_533581_cov_3.318995||0_partial_1	33740	Medium-quality	Viruses;Duplodnaviria;Heunggongvirae;Uroviricota;Caudoviricetes;;	Yes	SRR1658471_NODE_7_length_533581_cov_3.318995||0_partial_1,SRR1658473_NODE_15_length_533581_cov_5.943480||0_partial_1,SRR1658344_NODE_11376_length_12837_cov_0.863021||full
SRR1658471_NODE_23_length_343265_cov_10.675145||0_partial_1	37666	Medium-quality	Viruses;Duplodnaviria;Heunggongvirae;Uroviricota;Caudoviricetes;;	No
SRR1658471_NODE_28_length_329564_cov_3.571032||0_partial_1	50779	Medium-quality	Viruses;Duplodnaviria;Heunggongvirae;Uroviricota;Caudoviricetes;;	Yes	SRR1658471_NODE_28_length_329564_cov_3.571032||0_partial_1,SRR1658473_NODE_38_length_329771_cov_5.485630||0_partial_1
SRR1658471_NODE_29_length_322088_cov_2.140672||0_partial_1	28512	Medium-quality	Viruses;Duplodnaviria;Heunggongvirae;Uroviricota;Caudoviricetes;;	No
SRR1658471_NODE_101_length_155621_cov_11.010759||0_partial_1	23460	Medium-quality	Viruses;Duplodnaviria;Heunggongvirae;Uroviricota;Caudoviricetes;;	No
SRR1658471_NODE_596_length_42448_cov_0.926538||0_partial_1	7885	Low-quality	Viruses;Duplodnaviria;Heunggongvirae;Uroviricota;Caudoviricetes;;	Yes	SRR1658471_NODE_596_length_42448_cov_0.926538||0_partial_1
SRR1658471_NODE_1102_length_24615_cov_0.902320||0_partial_1	5470	Low-quality	Viruses;Duplodnaviria;Heunggongvirae;Uroviricota;Caudoviricetes;;	Yes	SRR1658471_NODE_1102_length_24615_cov_0.902320||0_partial_1
SRR1658471_NODE_1352_length_20891_cov_1.145492||0_partial_1	5736	Low-quality	Viruses;Duplodnaviria;Heunggongvirae;Uroviricota;Caudoviricetes;;	No
SRR1658471_NODE_123_length_139571_cov_4.772030||full_1	137447	High-quality	Viruses;Duplodnaviria;Heunggongvirae;Uroviricota;Caudoviricetes;;	No
SRR1658471_NODE_157_length_122776_cov_2.067428||full_1	116188	High-quality	Viruses;Duplodnaviria;Heunggongvirae;Uroviricota;Caudoviricetes;;	No
SRR1658471_NODE_293_length_74088_cov_3.401820||full_1	28173	Low-quality	Viruses;Duplodnaviria;Heunggongvirae;Uroviricota;Caudoviricetes;;	No
SRR1658471_NODE_306_length_72133_cov_1.123295||full_1	46499	Medium-quality	Viruses;Duplodnaviria;Heunggongvirae;Uroviricota;Caudoviricetes;;	Yes	SRR1658471_NODE_306_length_72133_cov_1.123295||full_1,SRR1658473_NODE_4008_length_21218_cov_0.703618||full
SRR1658471_NODE_333_length_67467_cov_3.162905||full_1	54908	Medium-quality	Viruses;Duplodnaviria;Heunggongvirae;Uroviricota;Caudoviricetes;;	No
SRR1658471_NODE_335_length_67395_cov_6.634418||full_1	57183	Medium-quality	Viruses;Duplodnaviria;Heunggongvirae;Uroviricota;Caudoviricetes;;	No
SRR1658471_NODE_474_length_51179_cov_0.890700||full_1	19281	Low-quality	Viruses;Duplodnaviria;Heunggongvirae;Uroviricota;Caudoviricetes;;	Yes	SRR1658471_NODE_474_length_51179_cov_0.890700||full_1
SRR1658471_NODE_603_length_41980_cov_3.501207||full_1	33344	Medium-quality	Viruses;Duplodnaviria;Heunggongvirae;Uroviricota;Caudoviricetes;;	Yes	SRR1658471_NODE_603_length_41980_cov_3.501207||full_1,SRR1658469_NODE_442_length_41980_cov_8.664277||full_1,SRR1658473_NODE_11201_length_8956_cov_0.673123||full
SRR1658471_NODE_676_length_38508_cov_27.228629||full_1	11393	Low-quality	Viruses;Duplodnaviria;Heunggongvirae;Uroviricota;Caudoviricetes;;	No
SRR1658471_NODE_676_length_38508_cov_27.228629||full_2	14510	Low-quality	Viruses;Duplodnaviria;Heunggongvirae;Uroviricota;Caudoviricetes;;	No
SRR1658471_NODE_678_length_38484_cov_1.062049||full_1	33639	Medium-quality	Viruses;Duplodnaviria;Heunggongvirae;Uroviricota;Caudoviricetes;;	Yes	SRR1658471_NODE_678_length_38484_cov_1.062049||full_1,SRR1658469_NODE_736_length_28239_cov_2.835800||full,SRR1658467_NODE_798_length_23354_cov_0.797692||full
SRR1658471_NODE_1012_length_26468_cov_2.346190||full_1	17266	Low-quality	Viruses;Duplodnaviria;Heunggongvirae;Uroviricota;Caudoviricetes;;	No
SRR1658471_NODE_1056_length_25429_cov_0.802585||full_1	19765	Low-quality	Viruses;Duplodnaviria;Heunggongvirae;Uroviricota;Caudoviricetes;;	No
SRR1658471_NODE_1108_length_24510_cov_1.047861||full_1	22563	Low-quality	Viruses;Duplodnaviria;Heunggongvirae;Uroviricota;Caudoviricetes;;	Yes	SRR1658471_NODE_1108_length_24510_cov_1.047861||full_1
SRR1658471_NODE_1198_length_22871_cov_1.108952||full_1	12914	Low-quality	Viruses;Duplodnaviria;Heunggongvirae;Uroviricota;Caudoviricetes;;	No
SRR1658471_NODE_1231_length_22406_cov_7.892051||full_1	16903	Low-quality	Viruses;Duplodnaviria;Heunggongvirae;Uroviricota;Caudoviricetes;;	No
SRR1658471_NODE_1240_length_22301_cov_7.929467||full_1	16978	Low-quality	Viruses;Duplodnaviria;Heunggongvirae;Uroviricota;Caudoviricetes;;	No
SRR1658471_NODE_1256_length_22062_cov_0.705083||full_1	18018	Low-quality	Viruses;Duplodnaviria;Heunggongvirae;Uroviricota;Caudoviricetes;;	No
SRR1658471_NODE_1311_length_21337_cov_49.897595||full_1	14780	Low-quality	Viruses;Duplodnaviria;Heunggongvirae;Uroviricota;Caudoviricetes;;	No
SRR1658471_NODE_1429_length_20099_cov_1.978420||full_1	17147	Low-quality	Viruses;Duplodnaviria;Heunggongvirae;Uroviricota;Caudoviricetes;;	Yes	SRR1658471_NODE_1429_length_20099_cov_1.978420||full_1,SRR1658472_NODE_1586_length_16667_cov_1.239178||full,SRR1658473_NODE_15812_length_6850_cov_2.081214||full,SRR1658469_NODE_5150_length_5583_cov_5.590359||full
SRR1658471_NODE_1982_length_15065_cov_1.014594||full_1	8716	Low-quality	Viruses;Duplodnaviria;Heunggongvirae;Uroviricota;Caudoviricetes;;	No
SRR1658471_NODE_3232_length_9870_cov_1.954326||full_1	9003	Low-quality	Viruses;Duplodnaviria;Heunggongvirae;Uroviricota;Caudoviricetes;;	No
SRR1658471_NODE_3451_length_9340_cov_2.308586||full_1	6070	Low-quality	Viruses;Duplodnaviria;Heunggongvirae;Uroviricota;Caudoviricetes;Unassigned order;Herelleviridae	No
SRR1658471_NODE_3499_length_9198_cov_1.701025||full_1	5355	Low-quality	Viruses;Duplodnaviria;Heunggongvirae;Uroviricota;Caudoviricetes;;	Yes	SRR1658471_NODE_3499_length_9198_cov_1.701025||full_1
SRR1658471_NODE_3534_length_9099_cov_18.966563||full_1	6781	Low-quality	Viruses;Duplodnaviria;Heunggongvirae;Uroviricota;Caudoviricetes;;	No
SRR1658471_NODE_4458_length_7637_cov_7.772969||full_1	5071	Low-quality	Viruses;;;;;;	Yes	SRR1658471_NODE_4458_length_7637_cov_7.772969||full_1
SRR1658471_NODE_5009_length_7038_cov_2.966720||full_1	5639	Low-quality	Viruses;Duplodnaviria;Heunggongvirae;Uroviricota;Caudoviricetes;;	No
SRR1658471_NODE_5900_length_6228_cov_0.980331||full_1	5507	Low-quality	;;;;;;	Yes	SRR1658471_NODE_5900_length_6228_cov_0.980331||full_1
SRR1658471_NODE_6853_length_5591_cov_0.741947||full_1	5176	Low-quality	;;;;;;	Yes	SRR1658471_NODE_6853_length_5591_cov_0.741947||full_1
SRR1658472_NODE_13_length_286332_cov_5.198131||0_partial_1	21307	Low-quality	Viruses;Duplodnaviria;Heunggongvirae;Uroviricota;Caudoviricetes;;	No
SRR1658472_NODE_32_length_202839_cov_1.638329||0_partial_1	33717	Medium-quality	Viruses;Duplodnaviria;Heunggongvirae;Uroviricota;Caudoviricetes;;	No
SRR1658472_NODE_50_length_155180_cov_2.274222||0_partial_1	26455	Medium-quality	Viruses;Duplodnaviria;Heunggongvirae;Uroviricota;Caudoviricetes;;	Yes	SRR1658472_NODE_50_length_155180_cov_2.274222||0_partial_1,SRR2090165_NODE_48_length_156281_cov_4.034351||0_partial_1,SRR2090171_NODE_33_length_157644_cov_1.167683||0_partial_1,SRR2090168_NODE_44_length_155244_cov_2.945222||0_partial_1,SRR1658473_NODE_214_length_155621_cov_19.122513||0_partial_1,SRR1658471_NODE_101_length_155621_cov_11.010759||0_partial_1,SRR1658466_NODE_280_length_98798_cov_1.50…
SRR1658472_NODE_78_length_132491_cov_0.969146||0_partial_1	12615	Low-quality	;;;;;;	Yes	SRR1658472_NODE_78_length_132491_cov_0.969146||0_partial_1
SRR1658472_NODE_662_length_35944_cov_0.784013||0_partial_1	11013	Low-quality	Viruses;Duplodnaviria;Heunggongvirae;Uroviricota;Caudoviricetes;;	Yes	SRR1658472_NODE_662_length_35944_cov_0.784013||0_partial_1
SRR1658472_NODE_713_length_33674_cov_1.136853||0_partial_1	20560	Low-quality	Viruses;Duplodnaviria;Heunggongvirae;Uroviricota;Caudoviricetes;;	Yes	SRR1658472_NODE_713_length_33674_cov_1.136853||0_partial_1,SRR1658471_NODE_5551_length_6519_cov_1.041771||full,SRR1658471_NODE_1352_length_20891_cov_1.145492||0_partial_1
SRR1658472_NODE_1097_length_22532_cov_1.702745||0_partial_1	7103	Low-quality	;;;;;;	No
SRR1658472_NODE_98_length_111584_cov_1.969513||full_1	89302	Medium-quality	Viruses;Duplodnaviria;Heunggongvirae;Uroviricota;Caudoviricetes;;	Yes	SRR1658472_NODE_98_length_111584_cov_1.969513||full_1,SRR1658473_NODE_553_length_89317_cov_2.187925||full_1,SRR1658469_NODE_590_length_34967_cov_0.919403||full,SRR1658469_NODE_1754_length_13385_cov_0.928571||full,SRR1658471_NODE_7803_length_5116_cov_0.477450||full
SRR1658472_NODE_110_length_101928_cov_2.256108||full_1	20356	Medium-quality	Viruses;Duplodnaviria;Heunggongvirae;Uroviricota;Caudoviricetes;;	No
SRR1658472_NODE_205_length_72210_cov_18.478518||full_1	63885	Medium-quality	Viruses;Duplodnaviria;Heunggongvirae;Uroviricota;Caudoviricetes;;	No
SRR1658472_NODE_218_length_68711_cov_1.876312||full_1	56174	Medium-quality	Viruses;Duplodnaviria;Heunggongvirae;Uroviricota;Caudoviricetes;;	No
SRR1658472_NODE_343_length_53064_cov_1.165725||full_1	29429	Low-quality	Viruses;Duplodnaviria;Heunggongvirae;Uroviricota;Caudoviricetes;;	Yes	SRR1658472_NODE_343_length_53064_cov_1.165725||full_1,SRR1658473_NODE_8628_length_11034_cov_0.856514||full
SRR1658472_NODE_366_length_50847_cov_1.286790||full_1	34561	Low-quality	Viruses;Duplodnaviria;Heunggongvirae;Uroviricota;Caudoviricetes;;	Yes	SRR1658472_NODE_366_length_50847_cov_1.286790||full_1,SRR1658473_NODE_5094_length_17111_cov_1.056759||full,SRR1658469_NODE_419_length_43476_cov_67.183464||full_1,SRR1658471_NODE_676_length_38508_cov_27.228629||full_2,SRR1658473_NODE_2342_length_32992_cov_0.933607||full_2
SRR1658472_NODE_446_length_44433_cov_19.193563||full_1	35594	Medium-quality	Viruses;Duplodnaviria;Heunggongvirae;Uroviricota;Caudoviricetes;;	No
SRR1658472_NODE_468_length_43448_cov_1.154267||full_1	17308	Low-quality	Viruses;Duplodnaviria;Heunggongvirae;Uroviricota;Caudoviricetes;;	No
SRR1658472_NODE_470_length_43248_cov_7.431437||full_1	38769	Medium-quality	Viruses;Duplodnaviria;Heunggongvirae;Uroviricota;Caudoviricetes;;	No
SRR1658472_NODE_569_length_39282_cov_1.672481||full_1	33579	Low-quality	Viruses;Duplodnaviria;Heunggongvirae;Uroviricota;Caudoviricetes;;	No
SRR1658472_NODE_596_length_38300_cov_1.114977||full_1	27256	Low-quality	Viruses;Duplodnaviria;Heunggongvirae;Uroviricota;Caudoviricetes;;	Yes	SRR1658472_NODE_596_length_38300_cov_1.114977||full_1,SRR1658468_NODE_566_length_33698_cov_2.443835||full_1,SRR1658473_NODE_2037_length_37226_cov_2.604140||full_1,SRR1658465_NODE_2082_length_18089_cov_0.828082||full,SRR1658467_NODE_1165_length_18170_cov_0.723494||full,SRR1658471_NODE_1012_length_26468_cov_2.346190||full_1,SRR1658462_NODE_1381_length_29040_cov_1.411614||full_1,SRR1658469_NODE_2120…
SRR1658472_NODE_631_length_37085_cov_1.591130||full_1	8783	Low-quality	Viruses;Duplodnaviria;Heunggongvirae;Uroviricota;Caudoviricetes;;	No
SRR1658472_NODE_631_length_37085_cov_1.591130||full_2	15684	Low-quality	Viruses;Duplodnaviria;Heunggongvirae;Uroviricota;Caudoviricetes;;	No
SRR1658472_NODE_839_length_29008_cov_1.526021||full_1	22197	Low-quality	Viruses;Duplodnaviria;Heunggongvirae;Uroviricota;Caudoviricetes;;	No
SRR1658472_NODE_854_length_28487_cov_0.988822||full_1	18633	Low-quality	Viruses;Duplodnaviria;Heunggongvirae;Uroviricota;Caudoviricetes;;	No
SRR1658472_NODE_921_length_26384_cov_0.617778||full_1	15907	Low-quality	Viruses;Duplodnaviria;Heunggongvirae;Uroviricota;Caudoviricetes;;	Yes	SRR1658472_NODE_921_length_26384_cov_0.617778||full_1,SRR1658473_NODE_6416_length_14090_cov_0.713672||full_1
SRR1658472_NODE_948_length_25722_cov_22.758390||full_1	20535	Low-quality	Viruses;Duplodnaviria;Heunggongvirae;Uroviricota;Caudoviricetes;;	No
SRR1658472_NODE_1094_length_22540_cov_18.892830||full_1	10104	Low-quality	Viruses;Duplodnaviria;Heunggongvirae;Uroviricota;Caudoviricetes;;	Yes	SRR1658472_NODE_1094_length_22540_cov_18.892830||full_1,SRR1658473_NODE_9806_length_9980_cov_12.856389||full
SRR1658472_NODE_1096_length_22535_cov_17.917619||full_1	18498	Low-quality	Viruses;Duplodnaviria;Heunggongvirae;Uroviricota;Caudoviricetes;;	Yes	SRR1658472_NODE_1096_length_22535_cov_17.917619||full_1,SRR1658473_NODE_6859_length_13386_cov_12.537371||full,SRR1658469_NODE_2632_length_9572_cov_1.356697||full,SRR1658471_NODE_7470_length_5277_cov_0.839612||full
SRR1658472_NODE_1106_length_22405_cov_1.938729||full_1	16907	Low-quality	Viruses;Duplodnaviria;Heunggongvirae;Uroviricota;Caudoviricetes;;	No
SRR1658472_NODE_1109_length_22355_cov_2.059789||full_1	14867	Low-quality	Viruses;Duplodnaviria;Heunggongvirae;Uroviricota;Caudoviricetes;;	No
SRR1658472_NODE_1161_length_21406_cov_0.697495||full_1	20542	Low-quality	Viruses;Duplodnaviria;Heunggongvirae;Uroviricota;Caudoviricetes;;	Yes	SRR1658472_NODE_1161_length_21406_cov_0.697495||full_1,SRR2090164_NODE_1319_length_16254_cov_1.020525||full
SRR1658472_NODE_1178_length_21109_cov_1.675531||full_1	7388	Low-quality	Viruses;Duplodnaviria;Heunggongvirae;Uroviricota;Caudoviricetes;;	Yes	SRR1658472_NODE_1178_length_21109_cov_1.675531||full_1
SRR1658472_NODE_1195_length_20843_cov_0.460948||full_1	16572	Low-quality	Viruses;Duplodnaviria;Heunggongvirae;Uroviricota;Caudoviricetes;;	No
SRR1658472_NODE_1347_length_18990_cov_2.269045||full_1	10298	Low-quality	Viruses;Duplodnaviria;Heunggongvirae;Uroviricota;Caudoviricetes;;	No
SRR1658472_NODE_1428_length_18314_cov_0.828504||full_1	15152	Low-quality	Viruses;Duplodnaviria;Heunggongvirae;Uroviricota;Caudoviricetes;;	No
SRR1658472_NODE_1477_length_17834_cov_1.529734||full_1	10370	Low-quality	Viruses;Duplodnaviria;Heunggongvirae;Uroviricota;Caudoviricetes;;	No
SRR1658472_NODE_1508_length_17449_cov_0.354347||full_1	11535	Low-quality	Viruses;Duplodnaviria;Heunggongvirae;Uroviricota;Caudoviricetes;;	Yes	SRR1658472_NODE_1508_length_17449_cov_0.354347||full_1
SRR1658472_NODE_1519_length_17315_cov_0.972655||full_1	10476	Low-quality	Viruses;Duplodnaviria;Heunggongvirae;Uroviricota;Caudoviricetes;;	No
SRR1658472_NODE_1588_length_16654_cov_0.560840||full_1	13092	Low-quality	Viruses;Duplodnaviria;Heunggongvirae;Uroviricota;Caudoviricetes;;	No
SRR1658472_NODE_1633_length_16212_cov_1.164750||full_1	6354	Low-quality	Viruses;Duplodnaviria;Heunggongvirae;Uroviricota;Caudoviricetes;;	No
SRR1658472_NODE_1664_length_15993_cov_0.634564||full_1	5883	Low-quality	Viruses;Duplodnaviria;Heunggongvirae;Uroviricota;Caudoviricetes;;	No
SRR1658472_NODE_1848_length_14723_cov_0.426761||full_1	5071	Low-quality	Viruses;Duplodnaviria;Heunggongvirae;Uroviricota;Caudoviricetes;;	No
SRR1658472_NODE_2002_length_13791_cov_2.500366||full_1	13147	Low-quality	Viruses;Duplodnaviria;Heunggongvirae;Uroviricota;Caudoviricetes;;	No
SRR1658472_NODE_2136_length_13132_cov_0.904114||full_1	8650	Low-quality	Viruses;Duplodnaviria;Heunggongvirae;Uroviricota;Caudoviricetes;;	No
SRR1658472_NODE_2169_length_12972_cov_0.497003||full_1	6144	Low-quality	Viruses;Duplodnaviria;Heunggongvirae;Uroviricota;Caudoviricetes;;	Yes	SRR1658472_NODE_2169_length_12972_cov_0.497003||full_1
SRR1658472_NODE_2259_length_12559_cov_0.508446||full_1	7554	Low-quality	Viruses;Duplodnaviria;Heunggongvirae;Uroviricota;Caudoviricetes;;	No
SRR1658472_NODE_2516_length_11501_cov_0.455249||full_1	6802	Low-quality	Viruses;Duplodnaviria;Heunggongvirae;Uroviricota;Caudoviricetes;;	No
SRR1658472_NODE_2552_length_11401_cov_1.121341||full_1	10561	Low-quality	Viruses;Duplodnaviria;Heunggongvirae;Uroviricota;Caudoviricetes;;	Yes	SRR1658472_NODE_2552_length_11401_cov_1.121341||full_1
SRR1658472_NODE_2657_length_11070_cov_2.143197||full_1	8143	Low-quality	Viruses;Duplodnaviria;Heunggongvirae;Uroviricota;Caudoviricetes;;	No
SRR1658472_NODE_2685_length_10971_cov_8.447436||full_1	7973	Low-quality	Viruses;Duplodnaviria;Heunggongvirae;Uroviricota;Caudoviricetes;;	Yes	SRR1658472_NODE_2685_length_10971_cov_8.447436||full_1,SRR1658473_NODE_10958_length_9114_cov_4.139535||full_1,SRR2090164_NODE_4079_length_7393_cov_1.700248||full_1,SRR1658469_NODE_5064_length_5647_cov_1.100543||full
SRR1658472_NODE_2839_length_10424_cov_0.659027||full_1	5760	Low-quality	Viruses;Duplodnaviria;Heunggongvirae;Uroviricota;Caudoviricetes;;	No
SRR1658472_NODE_2880_length_10322_cov_0.489259||full_1	5559	Low-quality	Viruses;Duplodnaviria;Heunggongvirae;Uroviricota;Caudoviricetes;;	Yes	SRR1658472_NODE_2880_length_10322_cov_0.489259||full_1
SRR1658472_NODE_2889_length_10298_cov_0.753122||full_1	6554	Low-quality	;;;;;;	No
SRR1658472_NODE_3028_length_9925_cov_0.759543||full_1	7846	Low-quality	Viruses;Duplodnaviria;Heunggongvirae;Uroviricota;Caudoviricetes;;	No
SRR1658472_NODE_3186_length_9542_cov_2.012321||full_1	5283	Low-quality	Viruses;Duplodnaviria;Heunggongvirae;Uroviricota;Caudoviricetes;;	No
SRR1658472_NODE_3276_length_9335_cov_0.675500||full_1	7270	Low-quality	Viruses;Duplodnaviria;Heunggongvirae;Uroviricota;Caudoviricetes;;	No
SRR1658472_NODE_3567_length_8824_cov_0.582270||full_1	6740	Low-quality	Viruses;Duplodnaviria;Heunggongvirae;Uroviricota;Caudoviricetes;Unassigned order;Herelleviridae	Yes	SRR1658472_NODE_3567_length_8824_cov_0.582270||full_1
SRR1658472_NODE_3660_length_8658_cov_6.545423||full_1	6662	Low-quality	Viruses;Duplodnaviria;Heunggongvirae;Uroviricota;Caudoviricetes;;	No
SRR1658472_NODE_3707_length_8584_cov_0.549604||full_1	6718	Low-quality	Viruses;Duplodnaviria;Heunggongvirae;Uroviricota;Caudoviricetes;;	Yes	SRR1658472_NODE_3707_length_8584_cov_0.549604||full_1
SRR1658472_NODE_3771_length_8472_cov_1.362612||full_1	5776	Low-quality	Viruses;Duplodnaviria;Heunggongvirae;Uroviricota;Caudoviricetes;;	No
SRR1658472_NODE_3991_length_8141_cov_3.983404||full_1	7311	Low-quality	Viruses;Duplodnaviria;Heunggongvirae;Uroviricota;Caudoviricetes;;	No
SRR1658472_NODE_4277_length_7735_cov_1.932440||full_1	5913	Low-quality	Viruses;Duplodnaviria;Heunggongvirae;Uroviricota;Caudoviricetes;;	No
SRR1658472_NODE_4434_length_7524_cov_0.456672||full_1	5126	Low-quality	Viruses;Duplodnaviria;Heunggongvirae;Uroviricota;Caudoviricetes;;	No
SRR1658472_NODE_4498_length_7450_cov_0.449543||full_1	6326	Low-quality	Viruses;Duplodnaviria;Heunggongvirae;Uroviricota;Caudoviricetes;;	Yes	SRR1658472_NODE_4498_length_7450_cov_0.449543||full_1
SRR1658472_NODE_4582_length_7336_cov_0.491053||full_1	5435	Low-quality	Viruses;Duplodnaviria;Heunggongvirae;Uroviricota;Caudoviricetes;;	Yes	SRR1658472_NODE_4582_length_7336_cov_0.491053||full_1
SRR1658472_NODE_4908_length_6964_cov_1.242065||full_1	6203	Low-quality	Viruses;Duplodnaviria;Heunggongvirae;Uroviricota;Caudoviricetes;;	Yes	SRR1658472_NODE_4908_length_6964_cov_1.242065||full_1
SRR1658472_NODE_5432_length_6461_cov_2.220556||full_1	5138	Low-quality	Viruses;Duplodnaviria;Heunggongvirae;Uroviricota;Caudoviricetes;;	No
SRR1658472_NODE_5848_length_6139_cov_0.643047||full_1	5208	Low-quality	Viruses;Duplodnaviria;Heunggongvirae;Uroviricota;Caudoviricetes;;	Yes	SRR1658472_NODE_5848_length_6139_cov_0.643047||full_1
SRR1658472_NODE_5960_length_6046_cov_1.012840||full_1	5353	Low-quality	Viruses;Duplodnaviria;Heunggongvirae;Uroviricota;Caudoviricetes;;	Yes	SRR1658472_NODE_5960_length_6046_cov_1.012840||full_1
SRR1658472_NODE_6047_length_5959_cov_0.702503||full_1	5343	Low-quality	Viruses;Duplodnaviria;Heunggongvirae;Uroviricota;Caudoviricetes;;	No
SRR1658473_NODE_5_length_708472_cov_2.422712||0_partial_1	27915	Low-quality	Viruses;Duplodnaviria;Heunggongvirae;Uroviricota;Caudoviricetes;;	No
SRR1658473_NODE_7_length_663823_cov_20.560638||0_partial_1	96648	High-quality	Viruses;Duplodnaviria;Heunggongvirae;Uroviricota;Caudoviricetes;;	No
SRR1658473_NODE_15_length_533581_cov_5.943480||0_partial_1	33740	Medium-quality	Viruses;Duplodnaviria;Heunggongvirae;Uroviricota;Caudoviricetes;;	No
SRR1658473_NODE_31_length_348792_cov_7.750729||0_partial_1	31288	Low-quality	Viruses;Duplodnaviria;Heunggongvirae;Uroviricota;Caudoviricetes;;	Yes	SRR1658473_NODE_31_length_348792_cov_7.750729||0_partial_1
SRR1658473_NODE_32_length_343265_cov_18.671540||0_partial_1	52288	High-quality	Viruses;Duplodnaviria;Heunggongvirae;Uroviricota;Caudoviricetes;;	Yes	SRR1658473_NODE_32_length_343265_cov_18.671540||0_partial_1,SRR2090165_NODE_11_length_335847_cov_3.885970||0_partial_1,SRR1658471_NODE_23_length_343265_cov_10.675145||0_partial_1,SRR2090168_NODE_607_length_33002_cov_2.910875||full,SRR2090175_NODE_708_length_20455_cov_0.434721||full,SRR2090171_NODE_10_length_304692_cov_1.133991||0_partial,SRR1658472_NODE_1109_length_22355_cov_2.059789||full_1,SRR2…
SRR1658473_NODE_35_length_337293_cov_8.734745||0_partial_1	13690	Low-quality	Viruses;Duplodnaviria;Heunggongvirae;Uroviricota;Caudoviricetes;;	Yes	SRR1658473_NODE_35_length_337293_cov_8.734745||0_partial_1
SRR1658473_NODE_38_length_329771_cov_5.485630||0_partial_1	45217	Medium-quality	Viruses;Duplodnaviria;Heunggongvirae;Uroviricota;Caudoviricetes;;	No
SRR1658473_NODE_44_length_322529_cov_6.873248||0_partial_1	21307	Low-quality	Viruses;Duplodnaviria;Heunggongvirae;Uroviricota;Caudoviricetes;;	No
SRR1658473_NODE_48_length_316814_cov_1.287536||0_partial_1	16308	Low-quality	Viruses;Duplodnaviria;Heunggongvirae;Uroviricota;Caudoviricetes;;	Yes	SRR1658473_NODE_48_length_316814_cov_1.287536||0_partial_1
SRR1658473_NODE_60_length_287448_cov_6.344750||0_partial_1	104437	High-quality	Viruses;Duplodnaviria;Heunggongvirae;Uroviricota;Caudoviricetes;;	No
SRR1658473_NODE_74_length_265320_cov_7.054500||0_partial_1	26490	Low-quality	Viruses;Duplodnaviria;Heunggongvirae;Uroviricota;Caudoviricetes;;	Yes	SRR1658473_NODE_74_length_265320_cov_7.054500||0_partial_1
SRR1658473_NODE_79_length_262490_cov_9.067571||0_partial_1	59271	High-quality	Viruses;Duplodnaviria;Heunggongvirae;Uroviricota;Caudoviricetes;;	Yes	SRR1658473_NODE_79_length_262490_cov_9.067571||0_partial_1
SRR1658473_NODE_116_length_211693_cov_8.090137||0_partial_1	54744	High-quality	Viruses;Duplodnaviria;Heunggongvirae;Uroviricota;Caudoviricetes;;	Yes	SRR1658473_NODE_116_length_211693_cov_8.090137||0_partial_1
SRR1658473_NODE_141_length_195524_cov_1.200607||0_partial_1	22609	Medium-quality	Viruses;Duplodnaviria;Heunggongvirae;Uroviricota;Caudoviricetes;;	Yes	SRR1658473_NODE_141_length_195524_cov_1.200607||0_partial_1
SRR1658473_NODE_160_length_182278_cov_5.128135||0_partial_1	30698	Medium-quality	Viruses;Duplodnaviria;Heunggongvirae;Uroviricota;Caudoviricetes;;	Yes	SRR1658473_NODE_160_length_182278_cov_5.128135||0_partial_1,SRR1658466_NODE_21227_length_6767_cov_0.593373||full,SRR1658466_NODE_24232_length_6220_cov_0.587067||full,SRR1658344_NODE_36822_length_5828_cov_0.480091||full,SRR1658466_NODE_31571_length_5241_cov_0.561400||full
SRR1658473_NODE_197_length_165064_cov_1.667431||0_partial_1	49394	Low-quality	Viruses;Duplodnaviria;Heunggongvirae;Uroviricota;Caudoviricetes;;	No
SRR1658473_NODE_201_length_162112_cov_2.667401||0_partial_1	41926	Medium-quality	Viruses;Duplodnaviria;Heunggongvirae;Uroviricota;Caudoviricetes;;	Yes	SRR1658473_NODE_201_length_162112_cov_2.667401||0_partial_1,SRR2090172_NODE_523_length_20657_cov_1.087871||full_1,SRR2090166_NODE_4996_length_7445_cov_0.992758||full
SRR1658473_NODE_214_length_155621_cov_19.122513||0_partial_1	23460	Medium-quality	Viruses;Duplodnaviria;Heunggongvirae;Uroviricota;Caudoviricetes;;	No
SRR1658473_NODE_273_length_136782_cov_4.328038||0_partial_1	28507	Medium-quality	Viruses;Duplodnaviria;Heunggongvirae;Uroviricota;Caudoviricetes;;	Yes	SRR1658473_NODE_273_length_136782_cov_4.328038||0_partial_1
SRR1658473_NODE_327_length_124227_cov_1.913151||0_partial_1	15061	Low-quality	Viruses;Duplodnaviria;Heunggongvirae;Uroviricota;Caudoviricetes;;	Yes	SRR1658473_NODE_327_length_124227_cov_1.913151||0_partial_1
SRR1658473_NODE_336_length_122440_cov_4.339972||0_partial_1	29498	Medium-quality	Viruses;Duplodnaviria;Heunggongvirae;Uroviricota;Caudoviricetes;;	Yes	SRR1658473_NODE_336_length_122440_cov_4.339972||0_partial_1
SRR1658473_NODE_357_length_118573_cov_1.064764||0_partial_1	16183	Low-quality	Viruses;Duplodnaviria;Heunggongvirae;Uroviricota;Caudoviricetes;;	Yes	SRR1658473_NODE_357_length_118573_cov_1.064764||0_partial_1
SRR1658473_NODE_373_length_115236_cov_1.177380||0_partial_1	28515	Medium-quality	;;;;;;	Yes	SRR1658473_NODE_373_length_115236_cov_1.177380||0_partial_1
SRR1658473_NODE_394_length_109790_cov_7.851755||0_partial_1	38921	Medium-quality	Viruses;Duplodnaviria;Heunggongvirae;Uroviricota;Caudoviricetes;;	Yes	SRR1658473_NODE_394_length_109790_cov_7.851755||0_partial_1
SRR1658473_NODE_914_length_64609_cov_1.178236||0_partial_1	11365	Low-quality	Viruses;Duplodnaviria;Heunggongvirae;Uroviricota;Caudoviricetes;;	Yes	SRR1658473_NODE_914_length_64609_cov_1.178236||0_partial_1
SRR1658473_NODE_1272_length_51436_cov_1.539535||0_partial_1	13137	Low-quality	Viruses;Duplodnaviria;Heunggongvirae;Uroviricota;Caudoviricetes;;	Yes	SRR1658473_NODE_1272_length_51436_cov_1.539535||0_partial_1
SRR1658473_NODE_2027_length_37322_cov_1.635704||0_partial_1	12667	Low-quality	Viruses;Duplodnaviria;Heunggongvirae;Uroviricota;Caudoviricetes;;	Yes	SRR1658473_NODE_2027_length_37322_cov_1.635704||0_partial_1,SRR1658344_NODE_28429_length_6969_cov_1.473692||full
SRR1658473_NODE_365_length_117181_cov_0.874682||full_1	40456	High-quality	Viruses;Duplodnaviria;Heunggongvirae;Uroviricota;Caudoviricetes;;	Yes	SRR1658473_NODE_365_length_117181_cov_0.874682||full_1
SRR1658473_NODE_404_length_108427_cov_1.317858||full_1	36838	Medium-quality	Viruses;Duplodnaviria;Heunggongvirae;Uroviricota;Caudoviricetes;;	Yes	SRR1658473_NODE_404_length_108427_cov_1.317858||full_1
SRR1658473_NODE_440_length_102458_cov_4.275430||full_1	24796	Medium-quality	Viruses;Duplodnaviria;Heunggongvirae;Uroviricota;Caudoviricetes;;	Yes	SRR1658473_NODE_440_length_102458_cov_4.275430||full_1
SRR1658473_NODE_509_length_94967_cov_5.626381||full_1	32317	Medium-quality	Viruses;Duplodnaviria;Heunggongvirae;Uroviricota;Caudoviricetes;;	No
SRR1658473_NODE_549_length_89507_cov_6.381741||full_1	29002	Medium-quality	Viruses;Duplodnaviria;Heunggongvirae;Uroviricota;Caudoviricetes;;	Yes	SRR1658473_NODE_549_length_89507_cov_6.381741||full_1,SRR1658471_NODE_293_length_74088_cov_3.401820||full_1,SRR1658344_NODE_8416_length_15621_cov_0.904415||full,SRR1658344_NODE_4042_length_24600_cov_1.155518||full_1
SRR1658473_NODE_553_length_89317_cov_2.187925||full_1	86097	Medium-quality	Viruses;Duplodnaviria;Heunggongvirae;Uroviricota;Caudoviricetes;;	No
SRR1658473_NODE_610_length_84701_cov_1.106061||full_1	33864	High-quality	Viruses;Duplodnaviria;Heunggongvirae;Uroviricota;Caudoviricetes;;	No
SRR1658473_NODE_619_length_83932_cov_1.612935||full_1	67436	Medium-quality	Viruses;Duplodnaviria;Heunggongvirae;Uroviricota;Caudoviricetes;;	Yes	SRR1658473_NODE_619_length_83932_cov_1.612935||full_1
SRR1658473_NODE_630_length_83158_cov_4.025087||full_1	66486	Medium-quality	Viruses;Duplodnaviria;Heunggongvirae;Uroviricota;Caudoviricetes;;	No
SRR1658473_NODE_716_length_76117_cov_2.169391||full_1	71588	Low-quality	Viruses;Duplodnaviria;Heunggongvirae;Uroviricota;Caudoviricetes;;	No
SRR1658473_NODE_735_length_74717_cov_1.605805||full_1	29842	Low-quality	Viruses;Duplodnaviria;Heunggongvirae;Uroviricota;Caudoviricetes;;	No
SRR1658473_NODE_769_length_72261_cov_17.464427||full_1	63936	Medium-quality	Viruses;Duplodnaviria;Heunggongvirae;Uroviricota;Caudoviricetes;;	No
SRR1658473_NODE_833_length_68713_cov_1.808080||full_1	62256	Medium-quality	Viruses;Duplodnaviria;Heunggongvirae;Uroviricota;Caudoviricetes;;	Yes	SRR1658473_NODE_833_length_68713_cov_1.808080||full_1,SRR1658472_NODE_218_length_68711_cov_1.876312||full_1,SRR2090164_NODE_1176_length_17959_cov_0.879038||full,SRR2090164_NODE_1851_length_12699_cov_0.699252||full,SRR2090164_NODE_4345_length_7093_cov_0.803905||full,SRR2090164_NODE_2952_length_9211_cov_0.731506||full_1
SRR1658473_NODE_869_length_66583_cov_8.526378||full_1	56413	Medium-quality	Viruses;Duplodnaviria;Heunggongvirae;Uroviricota;Caudoviricetes;;	No
SRR1658473_NODE_1046_length_58979_cov_4.585690||full_1	23455	Medium-quality	Viruses;Duplodnaviria;Heunggongvirae;Uroviricota;Caudoviricetes;;	Yes	SRR1658473_NODE_1046_length_58979_cov_4.585690||full_1
SRR1658473_NODE_1080_length_57576_cov_1.706209||full_1	52608	Medium-quality	Viruses;Duplodnaviria;Heunggongvirae;Uroviricota;Caudoviricetes;;	Yes	SRR1658473_NODE_1080_length_57576_cov_1.706209||full_1,SRR1658472_NODE_1375_length_18756_cov_0.790112||full,SRR1658472_NODE_7028_length_5316_cov_0.623434||full,SRR1658472_NODE_7325_length_5158_cov_0.619161||full
SRR1658473_NODE_1193_length_53768_cov_0.827296||full_1	47842	High-quality	Viruses;Duplodnaviria;Heunggongvirae;Uroviricota;Caudoviricetes;;	Yes	SRR1658473_NODE_1193_length_53768_cov_0.827296||full_1
SRR1658473_NODE_1221_length_52883_cov_1.289427||full_1	6207	Low-quality	;;;;;;	Yes	SRR1658473_NODE_1221_length_52883_cov_1.289427||full_1
SRR1658473_NODE_1290_length_51033_cov_1.125290||full_1	45001	Low-quality	Viruses;Duplodnaviria;Heunggongvirae;Uroviricota;Caudoviricetes;;	Yes	SRR1658473_NODE_1290_length_51033_cov_1.125290||full_1
SRR1658473_NODE_1591_length_43742_cov_1.348458||full_1	16641	Low-quality	Viruses;Duplodnaviria;Heunggongvirae;Uroviricota;Caudoviricetes;;	No
SRR1658473_NODE_1700_length_41987_cov_1.310870||full_1	36867	Medium-quality	Viruses;Duplodnaviria;Heunggongvirae;Uroviricota;Caudoviricetes;;	No
SRR1658473_NODE_1964_length_38041_cov_5.232078||full_1	34908	Low-quality	Viruses;Duplodnaviria;Heunggongvirae;Uroviricota;Caudoviricetes;;	No
SRR1658473_NODE_1981_length_37836_cov_1.870402||full_1	10759	Low-quality	Viruses;Duplodnaviria;Heunggongvirae;Uroviricota;Caudoviricetes;;	No
SRR1658473_NODE_1996_length_37619_cov_0.727622||full_1	8800	Low-quality	Viruses;Duplodnaviria;Heunggongvirae;Uroviricota;Caudoviricetes;;	Yes	SRR1658473_NODE_1996_length_37619_cov_0.727622||full_1
SRR1658473_NODE_2036_length_37260_cov_1.584763||full_1	6220	Low-quality	Viruses;Duplodnaviria;Heunggongvirae;Uroviricota;Caudoviricetes;;	Yes	SRR1658473_NODE_2036_length_37260_cov_1.584763||full_1
SRR1658473_NODE_2037_length_37226_cov_2.604140||full_1	20028	Low-quality	Viruses;Duplodnaviria;Heunggongvirae;Uroviricota;Caudoviricetes;;	No
SRR1658473_NODE_2316_length_33222_cov_18.494486||full_1	28035	Low-quality	Viruses;Duplodnaviria;Heunggongvirae;Uroviricota;Caudoviricetes;;	No
SRR1658473_NODE_2342_length_32992_cov_0.933607||full_1	12226	Low-quality	Viruses;Duplodnaviria;Heunggongvirae;Uroviricota;Caudoviricetes;;	No
SRR1658473_NODE_2342_length_32992_cov_0.933607||full_2	5768	Low-quality	Viruses;Duplodnaviria;Heunggongvirae;Uroviricota;Caudoviricetes;;	No
SRR1658473_NODE_2390_length_32478_cov_10.273716||full_1	14600	Low-quality	Viruses;Duplodnaviria;Heunggongvirae;Uroviricota;Caudoviricetes;;	Yes	SRR1658473_NODE_2390_length_32478_cov_10.273716||full_1
SRR1658473_NODE_2446_length_31861_cov_1.200889||full_1	28774	Low-quality	Viruses;Duplodnaviria;Heunggongvirae;Uroviricota;Caudoviricetes;;	Yes	SRR1658473_NODE_2446_length_31861_cov_1.200889||full_1
SRR1658473_NODE_2539_length_30882_cov_1.195350||full_1	5177	Low-quality	Viruses;Duplodnaviria;Heunggongvirae;Uroviricota;Caudoviricetes;;	Yes	SRR1658473_NODE_2539_length_30882_cov_1.195350||full_1
SRR1658473_NODE_2720_length_29191_cov_2.615779||full_1	26368	Low-quality	Viruses;Duplodnaviria;Heunggongvirae;Uroviricota;Caudoviricetes;;	No
SRR1658473_NODE_2859_length_28088_cov_3.135331||full_1	21193	Low-quality	Viruses;Duplodnaviria;Heunggongvirae;Uroviricota;Caudoviricetes;;	Yes	SRR1658473_NODE_2859_length_28088_cov_3.135331||full_1
SRR1658473_NODE_2901_length_27689_cov_1.619984||full_1	23215	Medium-quality	Viruses;Duplodnaviria;Heunggongvirae;Uroviricota;Caudoviricetes;;	Yes	SRR1658473_NODE_2901_length_27689_cov_1.619984||full_1,SRR1658468_NODE_3502_length_9141_cov_0.831152||full,SRR1658468_NODE_3571_length_9025_cov_0.834682||full
SRR1658473_NODE_3146_length_25795_cov_1.519557||full_1	18954	Low-quality	Viruses;Duplodnaviria;Heunggongvirae;Uroviricota;Caudoviricetes;;	Yes	SRR1658473_NODE_3146_length_25795_cov_1.519557||full_1
SRR1658473_NODE_3158_length_25704_cov_1.190171||full_1	12777	Low-quality	Viruses;Duplodnaviria;Heunggongvirae;Uroviricota;Caudoviricetes;;	Yes	SRR1658473_NODE_3158_length_25704_cov_1.190171||full_1
SRR1658473_NODE_3776_length_22298_cov_1.667719||full_1	16978	Low-quality	Viruses;Duplodnaviria;Heunggongvirae;Uroviricota;Caudoviricetes;;	No
SRR1658473_NODE_3922_length_21590_cov_0.873410||full_1	20645	Low-quality	Viruses;Duplodnaviria;Heunggongvirae;Uroviricota;Caudoviricetes;;	Yes	SRR1658473_NODE_3922_length_21590_cov_0.873410||full_1
SRR1658473_NODE_3963_length_21440_cov_5.202271||full_1	10585	Low-quality	;;;;;;	Yes	SRR1658473_NODE_3963_length_21440_cov_5.202271||full_1,SRR2090166_NODE_1483_length_16927_cov_1.285238||full_1,SRR2090172_NODE_1333_length_10566_cov_0.949037||full_1
SRR1658473_NODE_4121_length_20724_cov_1.177599||full_1	15173	Low-quality	Viruses;Duplodnaviria;Heunggongvirae;Uroviricota;Caudoviricetes;;	No
SRR1658473_NODE_4315_length_19827_cov_0.648832||full_1	14942	Low-quality	Viruses;Duplodnaviria;Heunggongvirae;Uroviricota;Caudoviricetes;;	Yes	SRR1658473_NODE_4315_length_19827_cov_0.648832||full_1
SRR1658473_NODE_4373_length_19624_cov_1.137047||full_1	16637	Low-quality	Viruses;Duplodnaviria;Heunggongvirae;Uroviricota;Caudoviricetes;;	No
SRR1658473_NODE_4935_length_17606_cov_4.263516||full_1	9541	Low-quality	;;;;;;	Yes	SRR1658473_NODE_4935_length_17606_cov_4.263516||full_1
SRR1658473_NODE_5301_length_16569_cov_2.247476||full_1	8487	Not-determined	;;;;;;	No
SRR1658473_NODE_5530_length_16046_cov_0.688423||full_1	13235	Low-quality	Viruses;Duplodnaviria;Heunggongvirae;Uroviricota;Caudoviricetes;;	Yes	SRR1658473_NODE_5530_length_16046_cov_0.688423||full_1,SRR2090170_NODE_3530_length_9036_cov_0.682119||full
SRR1658473_NODE_5575_length_15931_cov_0.849785||full_1	9413	Low-quality	Viruses;Duplodnaviria;Heunggongvirae;Uroviricota;Caudoviricetes;;	No
SRR1658473_NODE_5692_length_15655_cov_1.963550||full_1	8487	Low-quality	Viruses;Duplodnaviria;Heunggongvirae;Uroviricota;Caudoviricetes;;	No
SRR1658473_NODE_6044_length_14857_cov_0.923693||full_1	5841	Low-quality	;;;;;;	No
SRR1658473_NODE_6416_length_14090_cov_0.713672||full_1	7143	Low-quality	Viruses;Duplodnaviria;Heunggongvirae;Uroviricota;Caudoviricetes;;	No
SRR1658473_NODE_6696_length_13622_cov_0.885735||full_1	5603	Low-quality	Viruses;Duplodnaviria;Heunggongvirae;Uroviricota;Caudoviricetes;;	No
SRR1658473_NODE_6700_length_13617_cov_0.773536||full_1	12801	Low-quality	Viruses;Duplodnaviria;Heunggongvirae;Uroviricota;Caudoviricetes;;	Yes	SRR1658473_NODE_6700_length_13617_cov_0.773536||full_1
SRR1658473_NODE_7046_length_13085_cov_0.694706||full_1	7637	Low-quality	Viruses;Duplodnaviria;Heunggongvirae;Uroviricota;Caudoviricetes;Unassigned order;Demerecviridae	No
SRR1658473_NODE_7580_length_12341_cov_0.830195||full_1	5279	Low-quality	Viruses;Duplodnaviria;Heunggongvirae;Uroviricota;Caudoviricetes;;	Yes	SRR1658473_NODE_7580_length_12341_cov_0.830195||full_1
SRR1658473_NODE_7786_length_12075_cov_0.591480||full_1	7399	Low-quality	Viruses;Duplodnaviria;Heunggongvirae;Uroviricota;Caudoviricetes;;	No
SRR1658473_NODE_7792_length_12069_cov_0.678446||full_1	7281	Low-quality	Viruses;Duplodnaviria;Heunggongvirae;Uroviricota;Caudoviricetes;;	No
SRR1658473_NODE_9212_length_10475_cov_1.563104||full_1	5847	Low-quality	Viruses;Duplodnaviria;Heunggongvirae;Uroviricota;Caudoviricetes;;	No
SRR1658473_NODE_9621_length_10124_cov_0.597079||full_1	5692	Low-quality	Viruses;Duplodnaviria;Heunggongvirae;Uroviricota;Caudoviricetes;;	Yes	SRR1658473_NODE_9621_length_10124_cov_0.597079||full_1
SRR1658473_NODE_10467_length_9476_cov_1.725318||full_1	6115	Low-quality	Viruses;Duplodnaviria;Heunggongvirae;Uroviricota;Caudoviricetes;;	No
SRR1658473_NODE_10873_length_9173_cov_0.593190||full_1	7519	Low-quality	Viruses;Duplodnaviria;Heunggongvirae;Uroviricota;Caudoviricetes;;	No
SRR1658473_NODE_10958_length_9114_cov_4.139535||full_1	6202	Low-quality	Viruses;Duplodnaviria;Heunggongvirae;Uroviricota;Caudoviricetes;;	No
SRR1658473_NODE_11725_length_8620_cov_0.663488||full_1	6014	Low-quality	Viruses;Duplodnaviria;Heunggongvirae;Uroviricota;Caudoviricetes;Crassvirales;	No
SRR1658473_NODE_12682_length_8116_cov_0.788334||full_1	6032	Low-quality	Viruses;Duplodnaviria;Heunggongvirae;Uroviricota;Caudoviricetes;;	No
SRR1658473_NODE_12757_length_8086_cov_0.563262||full_1	5470	Low-quality	Viruses;Duplodnaviria;Heunggongvirae;Uroviricota;Caudoviricetes;;	Yes	SRR1658473_NODE_12757_length_8086_cov_0.563262||full_1
SRR1658473_NODE_12782_length_8074_cov_0.447842||full_1	5944	Low-quality	Viruses;Duplodnaviria;Heunggongvirae;Uroviricota;Caudoviricetes;;	No
SRR1658473_NODE_13572_length_7716_cov_0.491633||full_1	5992	Low-quality	Viruses;Duplodnaviria;Heunggongvirae;Uroviricota;Caudoviricetes;;	No
SRR1658473_NODE_14189_length_7463_cov_0.899673||full_1	6447	Low-quality	Viruses;Duplodnaviria;Heunggongvirae;Uroviricota;Caudoviricetes;;	Yes	SRR1658473_NODE_14189_length_7463_cov_0.899673||full_1
SRR1658473_NODE_14192_length_7461_cov_0.605263||full_1	5753	Low-quality	Viruses;Duplodnaviria;Heunggongvirae;Uroviricota;Caudoviricetes;;	No
SRR1658473_NODE_14201_length_7458_cov_0.729914||full_1	6792	Low-quality	Viruses;Duplodnaviria;Heunggongvirae;Uroviricota;Caudoviricetes;;	Yes	SRR1658473_NODE_14201_length_7458_cov_0.729914||full_1
SRR1658473_NODE_14981_length_7140_cov_0.672465||full_1	5823	Low-quality	Viruses;Duplodnaviria;Heunggongvirae;Uroviricota;Caudoviricetes;;	Yes	SRR1658473_NODE_14981_length_7140_cov_0.672465||full_1
SRR1658473_NODE_15192_length_7067_cov_5.944669||full_1	5182	Low-quality	;;;;;;	Yes	SRR1658473_NODE_15192_length_7067_cov_5.944669||full_1
SRR1658473_NODE_16354_length_6675_cov_0.465944||full_1	5620	Low-quality	Viruses;Duplodnaviria;Heunggongvirae;Uroviricota;Caudoviricetes;;	Yes	SRR1658473_NODE_16354_length_6675_cov_0.465944||full_1
SRR1658473_NODE_17794_length_6268_cov_3.804429||full_1	5434	Low-quality	Viruses;Duplodnaviria;Heunggongvirae;Uroviricota;Caudoviricetes;;	No
SRR1658473_NODE_17806_length_6265_cov_0.540241||full_1	5477	Low-quality	Viruses;Duplodnaviria;Heunggongvirae;Uroviricota;Caudoviricetes;;	No
SRR1658473_NODE_18237_length_6153_cov_0.573515||full_1	5716	Low-quality	Viruses;Duplodnaviria;Heunggongvirae;Uroviricota;Caudoviricetes;;	Yes	SRR1658473_NODE_18237_length_6153_cov_0.573515||full_1
SRR1658473_NODE_18316_length_6131_cov_1.707195||full_1	5347	Low-quality	Viruses;Duplodnaviria;Heunggongvirae;Uroviricota;Caudoviricetes;;	No
SRR1658473_NODE_18895_length_5996_cov_0.468223||full_1	5000	Low-quality	Viruses;Duplodnaviria;Heunggongvirae;Uroviricota;Caudoviricetes;;	No
SRR1658473_NODE_19066_length_5961_cov_0.231231||full_1	5493	Low-quality	Viruses;Duplodnaviria;Heunggongvirae;Uroviricota;Caudoviricetes;;	Yes	SRR1658473_NODE_19066_length_5961_cov_0.231231||full_1
SRR1658473_NODE_19224_length_5925_cov_0.926181||full_1	5001	Low-quality	Viruses;Duplodnaviria;Heunggongvirae;Uroviricota;Caudoviricetes;;	Yes	SRR1658473_NODE_19224_length_5925_cov_0.926181||full_1
SRR1658473_NODE_19778_length_5808_cov_0.485478||full_1	5106	Low-quality	Viruses;Duplodnaviria;Heunggongvirae;Uroviricota;Caudoviricetes;;	No
SRR1658473_NODE_19814_length_5802_cov_0.288282||full_1	5391	Low-quality	Viruses;Duplodnaviria;Heunggongvirae;Uroviricota;Caudoviricetes;;	Yes	SRR1658473_NODE_19814_length_5802_cov_0.288282||full_1
SRR2090155_NODE_2_length_785387_cov_15.995936||0_partial_1	20932	Low-quality	;;;;;;	No
SRR2090155_NODE_20_length_228690_cov_4.912904||0_partial_1	16305	Low-quality	Viruses;Duplodnaviria;Heunggongvirae;Uroviricota;Caudoviricetes;;	Yes	SRR2090155_NODE_20_length_228690_cov_4.912904||0_partial_1,SRR2090157_NODE_8_length_243004_cov_3.241192||0_partial_1
SRR2090155_NODE_59_length_148221_cov_5.204836||0_partial_1	41386	High-quality	Viruses;Duplodnaviria;Heunggongvirae;Uroviricota;Caudoviricetes;;	Yes	SRR2090155_NODE_59_length_148221_cov_5.204836||0_partial_1,SRR2090157_NODE_43_length_148099_cov_3.309126||0_partial_1
SRR2090155_NODE_59_length_148221_cov_5.204836||1_partial_1	14028	Low-quality	Viruses;Duplodnaviria;Heunggongvirae;Uroviricota;Caudoviricetes;;	Yes	SRR2090155_NODE_59_length_148221_cov_5.204836||1_partial_1,SRR2090157_NODE_43_length_148099_cov_3.309126||1_partial_1
SRR2090155_NODE_131_length_110097_cov_1.080222||0_partial_1	13898	Low-quality	Viruses;Duplodnaviria;Heunggongvirae;Uroviricota;Caudoviricetes;Unassigned order;Herelleviridae	No
SRR2090155_NODE_4342_length_19516_cov_0.990613||0_partial_1	6587	Low-quality	;;;;;;	No
SRR2090155_NODE_146_length_105078_cov_0.950748||full_1	43477	High-quality	Viruses;Duplodnaviria;Heunggongvirae;Uroviricota;Caudoviricetes;;	Yes	SRR2090155_NODE_146_length_105078_cov_0.950748||full_1,SRR2090161_NODE_12095_length_10321_cov_0.317834||full,SRR2090161_NODE_19854_length_7769_cov_0.296127||full
SRR2090155_NODE_2937_length_24001_cov_0.665578||full_1	13545	Low-quality	Viruses;Duplodnaviria;Heunggongvirae;Uroviricota;Caudoviricetes;;	Yes	SRR2090155_NODE_2937_length_24001_cov_0.665578||full_1,SRR2090157_NODE_13710_length_9292_cov_0.523077||full
SRR2090155_NODE_3908_length_20652_cov_0.786943||full_1	8611	Low-quality	;;;;;;	No
SRR2090155_NODE_5001_length_18126_cov_1.720429||full_1	13712	Low-quality	Viruses;Duplodnaviria;Heunggongvirae;Uroviricota;Caudoviricetes;;	Yes	SRR2090155_NODE_5001_length_18126_cov_1.720429||full_1,SRR2090157_NODE_38207_length_5144_cov_0.864859||full
SRR2090155_NODE_5096_length_17944_cov_1.659932||full_1	14178	Low-quality	Viruses;Duplodnaviria;Heunggongvirae;Uroviricota;Caudoviricetes;Unassigned order;Herelleviridae	No
SRR2090155_NODE_5714_length_16815_cov_1.413710||full_1	15953	Low-quality	Viruses;Duplodnaviria;Heunggongvirae;Uroviricota;Caudoviricetes;;	Yes	SRR2090155_NODE_5714_length_16815_cov_1.413710||full_1,SRR2090157_NODE_6298_length_14773_cov_0.875666||full,SRR2090153_k141_1671570||full_1
SRR2090155_NODE_8073_length_13903_cov_1.048708||full_1	7041	Low-quality	;;;;;;	Yes	SRR2090155_NODE_8073_length_13903_cov_1.048708||full_1,SRR2090153_k141_438622||full_1
SRR2090155_NODE_8725_length_13323_cov_0.479691||full_1	9277	Low-quality	Viruses;Duplodnaviria;Heunggongvirae;Uroviricota;Caudoviricetes;;	Yes	SRR2090155_NODE_8725_length_13323_cov_0.479691||full_1
SRR2090155_NODE_10935_length_11786_cov_1.923750||full_1	8150	Low-quality	;;;;;;	No
SRR2090155_NODE_13053_length_10626_cov_0.634537||full_1	10300	Low-quality	Viruses;Duplodnaviria;Heunggongvirae;Uroviricota;Caudoviricetes;;	No
SRR2090155_NODE_19485_length_8433_cov_0.647604||full_1	6833	Low-quality	Viruses;Duplodnaviria;Heunggongvirae;Uroviricota;Caudoviricetes;;	No
SRR2090155_NODE_21909_length_7901_cov_0.860689||full_1	5541	Low-quality	;;;;;;	Yes	SRR2090155_NODE_21909_length_7901_cov_0.860689||full_1
SRR2090155_NODE_22349_length_7815_cov_0.762487||full_1	5296	Low-quality	Viruses;Duplodnaviria;Heunggongvirae;Uroviricota;Caudoviricetes;;	No
SRR2090155_NODE_23094_length_7678_cov_0.721494||full_1	6362	Low-quality	;;;;;;	Yes	SRR2090155_NODE_23094_length_7678_cov_0.721494||full_1
SRR2090155_NODE_30914_length_6497_cov_0.506593||full_1	5703	Not-determined	;;;;;;	Yes	SRR2090155_NODE_30914_length_6497_cov_0.506593||full_1
SRR2090157_NODE_8_length_243004_cov_3.241192||0_partial_1	15895	Low-quality	Viruses;Duplodnaviria;Heunggongvirae;Uroviricota;Caudoviricetes;;	No
SRR2090157_NODE_43_length_148099_cov_3.309126||0_partial_1	41263	High-quality	Viruses;Duplodnaviria;Heunggongvirae;Uroviricota;Caudoviricetes;;	No
SRR2090157_NODE_43_length_148099_cov_3.309126||1_partial_1	14028	Low-quality	Viruses;Duplodnaviria;Heunggongvirae;Uroviricota;Caudoviricetes;;	No
SRR2090157_NODE_164_length_89907_cov_4.522577||0_partial_1	9836	Low-quality	Viruses;Duplodnaviria;Heunggongvirae;Uroviricota;Caudoviricetes;;	Yes	SRR2090157_NODE_164_length_89907_cov_4.522577||0_partial_1
SRR2090157_NODE_485_length_53422_cov_1.021784||0_partial_1	15602	Low-quality	Viruses;Duplodnaviria;Heunggongvirae;Uroviricota;Caudoviricetes;;	Yes	SRR2090157_NODE_485_length_53422_cov_1.021784||0_partial_1
SRR2090157_NODE_1423_length_34482_cov_3.287906||0_partial_1	13341	Low-quality	Viruses;Duplodnaviria;Heunggongvirae;Uroviricota;Caudoviricetes;;	Yes	SRR2090157_NODE_1423_length_34482_cov_3.287906||0_partial_1
SRR2090157_NODE_71_length_122503_cov_1.034811||full_1	76558	Low-quality	Viruses;Duplodnaviria;Heunggongvirae;Uroviricota;Caudoviricetes;;	Yes	SRR2090157_NODE_71_length_122503_cov_1.034811||full_1,SRR1658343_NODE_2192_length_17478_cov_0.992969||full,SRR1658462_NODE_3324_length_16367_cov_0.804372||full,SRR1658462_NODE_4815_length_12796_cov_0.788539||full,SRR1658343_NODE_5004_length_10010_cov_0.585854||full,SRR1658462_NODE_7703_length_9346_cov_0.796290||full,SRR1658343_NODE_5826_length_8978_cov_0.750311||full,SRR1658462_NODE_4645_length_1…
SRR2090157_NODE_129_length_98983_cov_5.344167||full_1	52976	High-quality	Viruses;Duplodnaviria;Heunggongvirae;Uroviricota;Caudoviricetes;;	Yes	SRR2090157_NODE_129_length_98983_cov_5.344167||full_1
SRR2090157_NODE_345_length_62859_cov_1.526956||full_1	37514	High-quality	Viruses;Duplodnaviria;Heunggongvirae;Uroviricota;Caudoviricetes;;	Yes	SRR2090157_NODE_345_length_62859_cov_1.526956||full_1
SRR2090157_NODE_358_length_61354_cov_1.539174||full_1	37821	High-quality	Viruses;Duplodnaviria;Heunggongvirae;Uroviricota;Caudoviricetes;;	No
SRR2090157_NODE_419_length_57253_cov_1.899835||full_1	49849	Low-quality	Viruses;Duplodnaviria;Heunggongvirae;Uroviricota;Caudoviricetes;;	No
SRR2090157_NODE_430_length_56193_cov_0.722648||full_1	12338	Low-quality	Viruses;Duplodnaviria;Heunggongvirae;Uroviricota;Caudoviricetes;;	No
SRR2090157_NODE_430_length_56193_cov_0.722648||full_2	20636	Low-quality	Viruses;Duplodnaviria;Heunggongvirae;Uroviricota;Caudoviricetes;;	No
SRR2090157_NODE_466_length_54342_cov_1.445449||full_1	47217	Medium-quality	Viruses;Duplodnaviria;Heunggongvirae;Uroviricota;Caudoviricetes;;	Yes	SRR2090157_NODE_466_length_54342_cov_1.445449||full_1,SRR2090164_NODE_3909_length_7609_cov_0.803528||full
SRR2090157_NODE_511_length_52448_cov_0.907016||full_1	37259	Low-quality	Viruses;Duplodnaviria;Heunggongvirae;Uroviricota;Caudoviricetes;;	Yes	SRR2090157_NODE_511_length_52448_cov_0.907016||full_1
SRR2090157_NODE_519_length_52202_cov_0.859779||full_1	28045	Medium-quality	Viruses;Duplodnaviria;Heunggongvirae;Uroviricota;Caudoviricetes;;	Yes	SRR2090157_NODE_519_length_52202_cov_0.859779||full_1
SRR2090157_NODE_548_length_51012_cov_0.969972||full_1	20351	Low-quality	Viruses;Duplodnaviria;Heunggongvirae;Uroviricota;Caudoviricetes;;	Yes	SRR2090157_NODE_548_length_51012_cov_0.969972||full_1
SRR2090157_NODE_566_length_50199_cov_3.296932||full_1	21603	Low-quality	Viruses;Duplodnaviria;Heunggongvirae;Uroviricota;Caudoviricetes;;	Yes	SRR2090157_NODE_566_length_50199_cov_3.296932||full_1
SRR2090157_NODE_566_length_50199_cov_3.296932||full_2	10752	Low-quality	Viruses;Duplodnaviria;Heunggongvirae;Uroviricota;Caudoviricetes;;	Yes	SRR2090157_NODE_566_length_50199_cov_3.296932||full_2
SRR2090157_NODE_571_length_49992_cov_3.292008||full_1	35447	Low-quality	Viruses;Duplodnaviria;Heunggongvirae;Uroviricota;Caudoviricetes;;	Yes	SRR2090157_NODE_571_length_49992_cov_3.292008||full_1,SRR1658462_NODE_7311_length_9693_cov_0.479511||full
SRR2090157_NODE_579_length_49581_cov_5.540138||full_1	33210	Low-quality	Viruses;Duplodnaviria;Heunggongvirae;Uroviricota;Caudoviricetes;;	No
SRR2090157_NODE_656_length_47601_cov_15.342082||full_1	37756	Medium-quality	Viruses;Duplodnaviria;Heunggongvirae;Uroviricota;Caudoviricetes;;	No
SRR2090157_NODE_722_length_46003_cov_1.772452||full_1	39330	Low-quality	Viruses;Duplodnaviria;Heunggongvirae;Uroviricota;Caudoviricetes;;	Yes	SRR2090157_NODE_722_length_46003_cov_1.772452||full_1
SRR2090157_NODE_726_length_45866_cov_4.918844||full_1	44298	High-quality	Viruses;Duplodnaviria;Heunggongvirae;Uroviricota;Caudoviricetes;;	Yes	SRR2090157_NODE_726_length_45866_cov_4.918844||full_1
SRR2090157_NODE_776_length_44507_cov_2.596237||full_1	39144	Medium-quality	Viruses;Duplodnaviria;Heunggongvirae;Uroviricota;Caudoviricetes;;	Yes	SRR2090157_NODE_776_length_44507_cov_2.596237||full_1
SRR2090157_NODE_793_length_44075_cov_1.490307||full_1	32800	Medium-quality	Viruses;Duplodnaviria;Heunggongvirae;Uroviricota;Caudoviricetes;;	Yes	SRR2090157_NODE_793_length_44075_cov_1.490307||full_1,SRR2090164_NODE_5334_length_6161_cov_0.784388||full
SRR2090157_NODE_832_length_43248_cov_4.861993||full_1	38920	High-quality	Viruses;Duplodnaviria;Heunggongvirae;Uroviricota;Caudoviricetes;;	No
SRR2090157_NODE_848_length_43033_cov_2.139118||full_1	35904	Medium-quality	Viruses;Duplodnaviria;Heunggongvirae;Uroviricota;Caudoviricetes;;	Yes	SRR2090157_NODE_848_length_43033_cov_2.139118||full_1,SRR2090164_NODE_2392_length_10793_cov_0.762985||full
SRR2090157_NODE_849_length_43011_cov_0.855657||full_1	36315	High-quality	Viruses;Duplodnaviria;Heunggongvirae;Uroviricota;Caudoviricetes;;	Yes	SRR2090157_NODE_849_length_43011_cov_0.855657||full_1
SRR2090157_NODE_850_length_42963_cov_2.434564||full_1	38649	Medium-quality	Viruses;Duplodnaviria;Heunggongvirae;Uroviricota;Caudoviricetes;;	Yes	SRR2090157_NODE_850_length_42963_cov_2.434564||full_1
SRR2090157_NODE_874_length_42556_cov_1.737656||full_1	35328	Medium-quality	Viruses;Duplodnaviria;Heunggongvirae;Uroviricota;Caudoviricetes;;	Yes	SRR2090157_NODE_874_length_42556_cov_1.737656||full_1
SRR2090157_NODE_877_length_42437_cov_1.145970||full_1	37783	Low-quality	Viruses;Duplodnaviria;Heunggongvirae;Uroviricota;Caudoviricetes;;	Yes	SRR2090157_NODE_877_length_42437_cov_1.145970||full_1
SRR2090157_NODE_879_length_42409_cov_0.979187||full_1	33563	Medium-quality	Viruses;Duplodnaviria;Heunggongvirae;Uroviricota;Caudoviricetes;;	Yes	SRR2090157_NODE_879_length_42409_cov_0.979187||full_1,SRR2090170_NODE_1234_length_19553_cov_0.939463||full,SRR1658462_NODE_3566_length_15657_cov_0.746813||full,SRR2090164_NODE_1507_length_14700_cov_3.358746||full,SRR1658343_NODE_4370_length_10983_cov_0.859801||full,SRR2090167_NODE_2822_length_10181_cov_0.386214||full,SRR2090167_NODE_3704_length_8594_cov_0.321129||full,SRR2090170_NODE_5405_length_…
SRR2090157_NODE_933_length_41668_cov_2.821983||full_1	35706	Medium-quality	Viruses;Duplodnaviria;Heunggongvirae;Uroviricota;Caudoviricetes;;	Yes	SRR2090157_NODE_933_length_41668_cov_2.821983||full_1
SRR2090157_NODE_951_length_41276_cov_0.852147||full_1	30457	Medium-quality	Viruses;Duplodnaviria;Heunggongvirae;Uroviricota;Caudoviricetes;;	Yes	SRR2090157_NODE_951_length_41276_cov_0.852147||full_1
SRR2090157_NODE_971_length_40888_cov_2.142170||full_1	22616	Medium-quality	Viruses;Duplodnaviria;Heunggongvirae;Uroviricota;Caudoviricetes;;	Yes	SRR2090157_NODE_971_length_40888_cov_2.142170||full_1
SRR2090157_NODE_971_length_40888_cov_2.142170||full_2	6113	Low-quality	Viruses;Duplodnaviria;Heunggongvirae;Uroviricota;Caudoviricetes;;	Yes	SRR2090157_NODE_971_length_40888_cov_2.142170||full_2
SRR2090157_NODE_1011_length_40438_cov_0.977897||full_1	10000	Low-quality	Viruses;Duplodnaviria;Heunggongvirae;Uroviricota;Caudoviricetes;;	Yes	SRR2090157_NODE_1011_length_40438_cov_0.977897||full_1
SRR2090157_NODE_1011_length_40438_cov_0.977897||full_2	17960	Low-quality	Viruses;Duplodnaviria;Heunggongvirae;Uroviricota;Caudoviricetes;;	Yes	SRR2090157_NODE_1011_length_40438_cov_0.977897||full_2
SRR2090157_NODE_1014_length_40355_cov_0.558367||full_1	35976	Medium-quality	Viruses;Duplodnaviria;Heunggongvirae;Uroviricota;Caudoviricetes;;	Yes	SRR2090157_NODE_1014_length_40355_cov_0.558367||full_1
SRR2090157_NODE_1016_length_40317_cov_0.855437||full_1	15176	Low-quality	Viruses;Duplodnaviria;Heunggongvirae;Uroviricota;Caudoviricetes;;	Yes	SRR2090157_NODE_1016_length_40317_cov_0.855437||full_1
SRR2090157_NODE_1016_length_40317_cov_0.855437||full_2	8718	Low-quality	Viruses;Duplodnaviria;Heunggongvirae;Uroviricota;Caudoviricetes;;	Yes	SRR2090157_NODE_1016_length_40317_cov_0.855437||full_2
SRR2090157_NODE_1045_length_39812_cov_0.808971||full_1	37835	High-quality	Viruses;Duplodnaviria;Heunggongvirae;Uroviricota;Caudoviricetes;;	Yes	SRR2090157_NODE_1045_length_39812_cov_0.808971||full_1
SRR2090157_NODE_1103_length_38938_cov_2.025096||full_1	34215	Medium-quality	Viruses;Duplodnaviria;Heunggongvirae;Uroviricota;Caudoviricetes;;	Yes	SRR2090157_NODE_1103_length_38938_cov_2.025096||full_1
SRR2090157_NODE_1188_length_37799_cov_2.040879||full_1	8835	Low-quality	Viruses;Duplodnaviria;Heunggongvirae;Uroviricota;Caudoviricetes;;	Yes	SRR2090157_NODE_1188_length_37799_cov_2.040879||full_1
SRR2090157_NODE_1188_length_37799_cov_2.040879||full_2	14669	Low-quality	Viruses;Duplodnaviria;Heunggongvirae;Uroviricota;Caudoviricetes;;	Yes	SRR2090157_NODE_1188_length_37799_cov_2.040879||full_2
SRR2090157_NODE_1255_length_36808_cov_1.224421||full_1	12393	Low-quality	Viruses;Duplodnaviria;Heunggongvirae;Uroviricota;Caudoviricetes;;	Yes	SRR2090157_NODE_1255_length_36808_cov_1.224421||full_1
SRR2090157_NODE_1328_length_35851_cov_2.627365||full_1	30646	Medium-quality	Viruses;Duplodnaviria;Heunggongvirae;Uroviricota;Caudoviricetes;;	Yes	SRR2090157_NODE_1328_length_35851_cov_2.627365||full_1
SRR2090157_NODE_1357_length_35363_cov_1.192956||full_1	20144	Low-quality	Viruses;Duplodnaviria;Heunggongvirae;Uroviricota;Caudoviricetes;;	Yes	SRR2090157_NODE_1357_length_35363_cov_1.192956||full_1
SRR2090157_NODE_1393_length_34948_cov_0.640562||full_1	26910	Low-quality	Viruses;Duplodnaviria;Heunggongvirae;Uroviricota;Caudoviricetes;;	Yes	SRR2090157_NODE_1393_length_34948_cov_0.640562||full_1,SRR2090164_NODE_1738_length_13249_cov_1.189072||full,SRR2090164_NODE_3625_length_8059_cov_0.929778||full
SRR2090157_NODE_1446_length_34236_cov_0.879093||full_1	10867	Low-quality	Viruses;Duplodnaviria;Heunggongvirae;Uroviricota;Caudoviricetes;;	Yes	SRR2090157_NODE_1446_length_34236_cov_0.879093||full_1
SRR2090157_NODE_1467_length_34008_cov_1.797822||full_2	19344	Low-quality	Viruses;Duplodnaviria;Heunggongvirae;Uroviricota;Caudoviricetes;;	Yes	SRR2090157_NODE_1467_length_34008_cov_1.797822||full_2
SRR2090157_NODE_1473_length_33956_cov_0.678767||full_1	29807	Medium-quality	Viruses;Duplodnaviria;Heunggongvirae;Uroviricota;Caudoviricetes;;	Yes	SRR2090157_NODE_1473_length_33956_cov_0.678767||full_1
SRR2090157_NODE_1568_length_32604_cov_1.340610||full_1	20667	Low-quality	Viruses;Duplodnaviria;Heunggongvirae;Uroviricota;Caudoviricetes;;	Yes	SRR2090157_NODE_1568_length_32604_cov_1.340610||full_1,SRR2090153_k141_1550962||full
SRR2090157_NODE_1716_length_30899_cov_0.679644||full_1	16080	Low-quality	Viruses;Duplodnaviria;Heunggongvirae;Uroviricota;Caudoviricetes;;	Yes	SRR2090157_NODE_1716_length_30899_cov_0.679644||full_1
SRR2090157_NODE_1803_length_30067_cov_0.967234||full_1	10387	Low-quality	Viruses;Duplodnaviria;Heunggongvirae;Uroviricota;Caudoviricetes;Unassigned order;Herelleviridae	No
SRR2090157_NODE_1981_length_28584_cov_1.998840||full_1	17497	Low-quality	Viruses;Duplodnaviria;Heunggongvirae;Uroviricota;Caudoviricetes;;	Yes	SRR2090157_NODE_1981_length_28584_cov_1.998840||full_1
SRR2090157_NODE_2017_length_28296_cov_1.343356||full_1	25977	Low-quality	Viruses;Duplodnaviria;Heunggongvirae;Uroviricota;Caudoviricetes;;	No
SRR2090157_NODE_2085_length_27881_cov_1.393313||full_1	15995	Low-quality	Viruses;Duplodnaviria;Heunggongvirae;Uroviricota;Caudoviricetes;;	Yes	SRR2090157_NODE_2085_length_27881_cov_1.393313||full_1
SRR2090157_NODE_2108_length_27698_cov_1.093540||full_1	24788	Medium-quality	Viruses;Duplodnaviria;Heunggongvirae;Uroviricota;Caudoviricetes;;	Yes	SRR2090157_NODE_2108_length_27698_cov_1.093540||full_1
SRR2090157_NODE_2265_length_26457_cov_0.679643||full_1	16430	Low-quality	Viruses;Duplodnaviria;Heunggongvirae;Uroviricota;Caudoviricetes;;	Yes	SRR2090157_NODE_2265_length_26457_cov_0.679643||full_1
SRR2090157_NODE_2316_length_26145_cov_1.098163||full_1	18967	Low-quality	Viruses;Duplodnaviria;Heunggongvirae;Uroviricota;Caudoviricetes;;	Yes	SRR2090157_NODE_2316_length_26145_cov_1.098163||full_1
SRR2090157_NODE_2415_length_25498_cov_2.036577||full_1	23036	Low-quality	Viruses;Duplodnaviria;Heunggongvirae;Uroviricota;Caudoviricetes;;	Yes	SRR2090157_NODE_2415_length_25498_cov_2.036577||full_1,SRR1658462_NODE_15452_length_5779_cov_0.470276||full
SRR2090157_NODE_2452_length_25249_cov_1.173155||full_1	19135	Low-quality	Viruses;Duplodnaviria;Heunggongvirae;Uroviricota;Caudoviricetes;;	Yes	SRR2090157_NODE_2452_length_25249_cov_1.173155||full_1
SRR2090157_NODE_2479_length_25129_cov_0.600032||full_1	15250	Low-quality	Viruses;Duplodnaviria;Heunggongvirae;Uroviricota;Caudoviricetes;;	Yes	SRR2090157_NODE_2479_length_25129_cov_0.600032||full_1
SRR2090157_NODE_2493_length_25040_cov_1.728455||full_1	12363	Low-quality	Viruses;Duplodnaviria;Heunggongvirae;Uroviricota;Caudoviricetes;;	Yes	SRR2090157_NODE_2493_length_25040_cov_1.728455||full_1
SRR2090157_NODE_2520_length_24881_cov_0.980892||full_1	18662	Low-quality	Viruses;Duplodnaviria;Heunggongvirae;Uroviricota;Caudoviricetes;;	Yes	SRR2090157_NODE_2520_length_24881_cov_0.980892||full_1
SRR2090157_NODE_2564_length_24651_cov_0.722394||full_1	19069	Low-quality	Viruses;Duplodnaviria;Heunggongvirae;Uroviricota;Caudoviricetes;;	Yes	SRR2090157_NODE_2564_length_24651_cov_0.722394||full_1
SRR2090157_NODE_2760_length_23758_cov_0.708095||full_1	15108	Low-quality	Viruses;Duplodnaviria;Heunggongvirae;Uroviricota;Caudoviricetes;;	Yes	SRR2090157_NODE_2760_length_23758_cov_0.708095||full_1
SRR2090157_NODE_2828_length_23389_cov_0.892056||full_1	6445	Low-quality	Viruses;Duplodnaviria;Heunggongvirae;Uroviricota;Caudoviricetes;;	Yes	SRR2090157_NODE_2828_length_23389_cov_0.892056||full_1
SRR2090157_NODE_3243_length_21718_cov_0.557918||full_1	18136	Low-quality	Viruses;Duplodnaviria;Heunggongvirae;Uroviricota;Caudoviricetes;;	Yes	SRR2090157_NODE_3243_length_21718_cov_0.557918||full_1
SRR2090157_NODE_3339_length_21417_cov_3.125317||full_1	5086	Low-quality	Viruses;Duplodnaviria;Heunggongvirae;Uroviricota;Caudoviricetes;;	Yes	SRR2090157_NODE_3339_length_21417_cov_3.125317||full_1
SRR2090157_NODE_3344_length_21371_cov_2.165317||full_1	11183	Low-quality	Viruses;Duplodnaviria;Heunggongvirae;Uroviricota;Caudoviricetes;;	Yes	SRR2090157_NODE_3344_length_21371_cov_2.165317||full_1
SRR2090157_NODE_3350_length_21364_cov_0.631351||full_1	19158	Low-quality	Viruses;Duplodnaviria;Heunggongvirae;Uroviricota;Caudoviricetes;;	Yes	SRR2090157_NODE_3350_length_21364_cov_0.631351||full_1
SRR2090157_NODE_3370_length_21276_cov_2.665800||full_1	14527	Low-quality	Viruses;Duplodnaviria;Heunggongvirae;Uroviricota;Caudoviricetes;;	Yes	SRR2090157_NODE_3370_length_21276_cov_2.665800||full_1
SRR2090157_NODE_3417_length_21122_cov_0.655918||full_1	18897	Low-quality	Viruses;Duplodnaviria;Heunggongvirae;Uroviricota;Caudoviricetes;;	Yes	SRR2090157_NODE_3417_length_21122_cov_0.655918||full_1
SRR2090157_NODE_3464_length_20926_cov_0.674552||full_1	16274	Low-quality	Viruses;Duplodnaviria;Heunggongvirae;Uroviricota;Caudoviricetes;;	Yes	SRR2090157_NODE_3464_length_20926_cov_0.674552||full_1
SRR2090157_NODE_3477_length_20890_cov_1.582045||full_1	17623	Low-quality	Viruses;Duplodnaviria;Heunggongvirae;Uroviricota;Caudoviricetes;;	Yes	SRR2090157_NODE_3477_length_20890_cov_1.582045||full_1
SRR2090157_NODE_3507_length_20773_cov_1.153928||full_1	16347	Low-quality	Viruses;Duplodnaviria;Heunggongvirae;Uroviricota;Caudoviricetes;;	Yes	SRR2090157_NODE_3507_length_20773_cov_1.153928||full_1
SRR2090157_NODE_3544_length_20676_cov_0.550830||full_1	16530	Low-quality	;;;;;;	Yes	SRR2090157_NODE_3544_length_20676_cov_0.550830||full_1
SRR2090157_NODE_3587_length_20524_cov_1.022405||full_1	12227	Low-quality	Viruses;Duplodnaviria;Heunggongvirae;Uroviricota;Caudoviricetes;;	Yes	SRR2090157_NODE_3587_length_20524_cov_1.022405||full_1
SRR2090157_NODE_3630_length_20366_cov_1.689263||full_1	12409	Low-quality	Viruses;Duplodnaviria;Heunggongvirae;Uroviricota;Caudoviricetes;;	No
SRR2090157_NODE_3847_length_19686_cov_2.523442||full_1	5342	Low-quality	Viruses;Duplodnaviria;Heunggongvirae;Uroviricota;Caudoviricetes;;	Yes	SRR2090157_NODE_3847_length_19686_cov_2.523442||full_1
SRR2090157_NODE_3914_length_19471_cov_0.755945||full_1	16484	Low-quality	Viruses;Duplodnaviria;Heunggongvirae;Uroviricota;Caudoviricetes;;	Yes	SRR2090157_NODE_3914_length_19471_cov_0.755945||full_1
SRR2090157_NODE_3988_length_19261_cov_0.537264||full_1	14519	Low-quality	Viruses;Duplodnaviria;Heunggongvirae;Uroviricota;Caudoviricetes;;	Yes	SRR2090157_NODE_3988_length_19261_cov_0.537264||full_1
SRR2090157_NODE_4056_length_19096_cov_1.518056||full_1	12903	Low-quality	Viruses;Duplodnaviria;Heunggongvirae;Uroviricota;Caudoviricetes;;	Yes	SRR2090157_NODE_4056_length_19096_cov_1.518056||full_1
SRR2090157_NODE_4146_length_18914_cov_4.599670||full_1	12913	Low-quality	Viruses;Duplodnaviria;Heunggongvirae;Uroviricota;Caudoviricetes;;	Yes	SRR2090157_NODE_4146_length_18914_cov_4.599670||full_1
SRR2090157_NODE_4273_length_18590_cov_0.634729||full_1	15171	Low-quality	Viruses;Duplodnaviria;Heunggongvirae;Uroviricota;Caudoviricetes;;	Yes	SRR2090157_NODE_4273_length_18590_cov_0.634729||full_1
SRR2090157_NODE_4319_length_18462_cov_1.041614||full_1	14476	Low-quality	Viruses;Duplodnaviria;Heunggongvirae;Uroviricota;Caudoviricetes;;	Yes	SRR2090157_NODE_4319_length_18462_cov_1.041614||full_1
SRR2090157_NODE_4387_length_18290_cov_1.082751||full_1	6657	Low-quality	Viruses;Duplodnaviria;Heunggongvirae;Uroviricota;Caudoviricetes;;	Yes	SRR2090157_NODE_4387_length_18290_cov_1.082751||full_1
SRR2090157_NODE_4646_length_17662_cov_1.291702||full_1	9713	Low-quality	Viruses;Duplodnaviria;Heunggongvirae;Uroviricota;Caudoviricetes;;	No
SRR2090157_NODE_4740_length_17445_cov_0.643319||full_1	12275	Low-quality	Viruses;Duplodnaviria;Heunggongvirae;Uroviricota;Caudoviricetes;;	Yes	SRR2090157_NODE_4740_length_17445_cov_0.643319||full_1
SRR2090157_NODE_4822_length_17246_cov_0.930019||full_1	6550	Low-quality	Viruses;Duplodnaviria;Heunggongvirae;Uroviricota;Caudoviricetes;;	Yes	SRR2090157_NODE_4822_length_17246_cov_0.930019||full_1
SRR2090157_NODE_4881_length_17108_cov_0.529003||full_1	11630	Low-quality	Viruses;Duplodnaviria;Heunggongvirae;Uroviricota;Caudoviricetes;;	Yes	SRR2090157_NODE_4881_length_17108_cov_0.529003||full_1
SRR2090157_NODE_5142_length_16584_cov_1.526463||full_1	13194	Low-quality	Viruses;Duplodnaviria;Heunggongvirae;Uroviricota;Caudoviricetes;;	No
SRR2090157_NODE_5263_length_16349_cov_0.638022||full_1	7551	Low-quality	Viruses;Duplodnaviria;Heunggongvirae;Uroviricota;Caudoviricetes;;	Yes	SRR2090157_NODE_5263_length_16349_cov_0.638022||full_1
SRR2090157_NODE_5343_length_16204_cov_1.121105||full_1	13218	Low-quality	Viruses;Duplodnaviria;Heunggongvirae;Uroviricota;Caudoviricetes;;	No
SRR2090157_NODE_5515_length_15945_cov_0.808446||full_1	5686	Low-quality	Viruses;Duplodnaviria;Heunggongvirae;Uroviricota;Caudoviricetes;;	Yes	SRR2090157_NODE_5515_length_15945_cov_0.808446||full_1
SRR2090157_NODE_5541_length_15902_cov_0.984596||full_1	10083	Low-quality	;;;;;;	Yes	SRR2090157_NODE_5541_length_15902_cov_0.984596||full_1
SRR2090157_NODE_5989_length_15231_cov_1.636586||full_1	11144	Low-quality	Viruses;Duplodnaviria;Heunggongvirae;Uroviricota;Caudoviricetes;;	Yes	SRR2090157_NODE_5989_length_15231_cov_1.636586||full_1
SRR2090157_NODE_6090_length_15103_cov_0.611111||full_1	6187	Low-quality	Viruses;Duplodnaviria;Heunggongvirae;Uroviricota;Caudoviricetes;;	Yes	SRR2090157_NODE_6090_length_15103_cov_0.611111||full_1
SRR2090157_NODE_6218_length_14900_cov_0.558722||full_1	10308	Low-quality	Viruses;Duplodnaviria;Heunggongvirae;Uroviricota;Caudoviricetes;;	Yes	SRR2090157_NODE_6218_length_14900_cov_0.558722||full_1
SRR2090157_NODE_6567_length_14388_cov_1.530608||full_1	8867	Low-quality	Viruses;Duplodnaviria;Heunggongvirae;Uroviricota;Caudoviricetes;;	Yes	SRR2090157_NODE_6567_length_14388_cov_1.530608||full_1
SRR2090157_NODE_6764_length_14142_cov_1.246736||full_1	12065	Low-quality	Viruses;Duplodnaviria;Heunggongvirae;Uroviricota;Caudoviricetes;;	Yes	SRR2090157_NODE_6764_length_14142_cov_1.246736||full_1
SRR2090157_NODE_6782_length_14127_cov_0.497857||full_1	12434	Low-quality	Viruses;Duplodnaviria;Heunggongvirae;Uroviricota;Caudoviricetes;Crassvirales;	Yes	SRR2090157_NODE_6782_length_14127_cov_0.497857||full_1
SRR2090157_NODE_7083_length_13747_cov_0.839721||full_1	8550	Low-quality	Viruses;Duplodnaviria;Heunggongvirae;Uroviricota;Caudoviricetes;;	Yes	SRR2090157_NODE_7083_length_13747_cov_0.839721||full_1
SRR2090157_NODE_7263_length_13539_cov_1.254921||full_1	6543	Low-quality	;;;;;;	No
SRR2090157_NODE_7863_length_12906_cov_0.874482||full_1	5465	Low-quality	Viruses;Duplodnaviria;Heunggongvirae;Uroviricota;Caudoviricetes;;	Yes	SRR2090157_NODE_7863_length_12906_cov_0.874482||full_1
SRR2090157_NODE_8012_length_12729_cov_1.070465||full_1	7260	Low-quality	Viruses;Duplodnaviria;Heunggongvirae;Uroviricota;Caudoviricetes;;	Yes	SRR2090157_NODE_8012_length_12729_cov_1.070465||full_1
SRR2090157_NODE_8143_length_12613_cov_0.651770||full_1	11489	Low-quality	Viruses;Duplodnaviria;Heunggongvirae;Uroviricota;Caudoviricetes;;	Yes	SRR2090157_NODE_8143_length_12613_cov_0.651770||full_1
SRR2090157_NODE_8303_length_12458_cov_1.003325||full_1	10117	Low-quality	Viruses;Duplodnaviria;Heunggongvirae;Uroviricota;Caudoviricetes;;	Yes	SRR2090157_NODE_8303_length_12458_cov_1.003325||full_1
SRR2090157_NODE_8446_length_12340_cov_0.598051||full_1	10963	Low-quality	Viruses;Duplodnaviria;Heunggongvirae;Uroviricota;Caudoviricetes;;	Yes	SRR2090157_NODE_8446_length_12340_cov_0.598051||full_1
SRR2090157_NODE_8582_length_12216_cov_0.551907||full_1	8267	Low-quality	Viruses;Duplodnaviria;Heunggongvirae;Uroviricota;Caudoviricetes;;	Yes	SRR2090157_NODE_8582_length_12216_cov_0.551907||full_1
SRR2090157_NODE_8597_length_12204_cov_0.755237||full_1	9504	Low-quality	Viruses;Duplodnaviria;Heunggongvirae;Uroviricota;Caudoviricetes;;	Yes	SRR2090157_NODE_8597_length_12204_cov_0.755237||full_1
SRR2090157_NODE_8893_length_11961_cov_0.634443||full_1	8572	Low-quality	Viruses;Duplodnaviria;Heunggongvirae;Uroviricota;Caudoviricetes;;	Yes	SRR2090157_NODE_8893_length_11961_cov_0.634443||full_1
SRR2090157_NODE_9046_length_11833_cov_1.220058||full_1	10281	Low-quality	Viruses;Duplodnaviria;Heunggongvirae;Uroviricota;Caudoviricetes;;	Yes	SRR2090157_NODE_9046_length_11833_cov_1.220058||full_1
SRR2090157_NODE_9076_length_11796_cov_6.310395||full_1	8160	Low-quality	;;;;;;	Yes	SRR2090157_NODE_9076_length_11796_cov_6.310395||full_1,SRR2090155_NODE_10935_length_11786_cov_1.923750||full_1,SRR1658466_NODE_8886_length_11779_cov_1.707089||full_1,SRR1658344_NODE_12989_length_11767_cov_2.607732||full_1,SRR2090161_NODE_6736_length_14389_cov_2.630837||full_1
SRR2090157_NODE_9326_length_11613_cov_2.264061||full_1	5076	Low-quality	Viruses;Duplodnaviria;Heunggongvirae;Uroviricota;Caudoviricetes;;	Yes	SRR2090157_NODE_9326_length_11613_cov_2.264061||full_1
SRR2090157_NODE_9552_length_11460_cov_0.780288||full_1	5929	Low-quality	Viruses;Duplodnaviria;Heunggongvirae;Uroviricota;Caudoviricetes;;	Yes	SRR2090157_NODE_9552_length_11460_cov_0.780288||full_1
SRR2090157_NODE_9718_length_11346_cov_0.882164||full_1	8761	Low-quality	Viruses;Duplodnaviria;Heunggongvirae;Uroviricota;Caudoviricetes;;	Yes	SRR2090157_NODE_9718_length_11346_cov_0.882164||full_1
SRR2090157_NODE_9725_length_11341_cov_0.571518||full_1	8789	Low-quality	Viruses;Duplodnaviria;Heunggongvirae;Uroviricota;Caudoviricetes;;	Yes	SRR2090157_NODE_9725_length_11341_cov_0.571518||full_1
SRR2090157_NODE_9787_length_11304_cov_0.604724||full_1	8067	Low-quality	Viruses;Duplodnaviria;Heunggongvirae;Uroviricota;Caudoviricetes;;	Yes	SRR2090157_NODE_9787_length_11304_cov_0.604724||full_1
SRR2090157_NODE_9877_length_11245_cov_0.704713||full_1	5388	Low-quality	Viruses;Duplodnaviria;Heunggongvirae;Uroviricota;Caudoviricetes;;	Yes	SRR2090157_NODE_9877_length_11245_cov_0.704713||full_1
SRR2090157_NODE_10082_length_11099_cov_0.627962||full_1	5099	Low-quality	Viruses;Duplodnaviria;Heunggongvirae;Uroviricota;Caudoviricetes;;	Yes	SRR2090157_NODE_10082_length_11099_cov_0.627962||full_1
SRR2090157_NODE_10085_length_11098_cov_0.660377||full_1	6193	Low-quality	Viruses;Duplodnaviria;Heunggongvirae;Uroviricota;Caudoviricetes;;	Yes	SRR2090157_NODE_10085_length_11098_cov_0.660377||full_1
SRR2090157_NODE_10148_length_11061_cov_1.748217||full_1	9767	Low-quality	Viruses;Duplodnaviria;Heunggongvirae;Uroviricota;Caudoviricetes;;	Yes	SRR2090157_NODE_10148_length_11061_cov_1.748217||full_1
SRR2090157_NODE_10352_length_10931_cov_0.886801||full_1	7349	Low-quality	Viruses;Duplodnaviria;Heunggongvirae;Uroviricota;Caudoviricetes;;	Yes	SRR2090157_NODE_10352_length_10931_cov_0.886801||full_1
SRR2090157_NODE_10514_length_10826_cov_1.688382||full_1	7481	Low-quality	Viruses;Duplodnaviria;Heunggongvirae;Uroviricota;Caudoviricetes;;	No
SRR2090157_NODE_10624_length_10758_cov_0.854858||full_1	8219	Low-quality	Viruses;Duplodnaviria;Heunggongvirae;Uroviricota;Caudoviricetes;;	Yes	SRR2090157_NODE_10624_length_10758_cov_0.854858||full_1
SRR2090157_NODE_11141_length_10464_cov_0.447422||full_1	8578	Low-quality	Viruses;Duplodnaviria;Heunggongvirae;Uroviricota;Caudoviricetes;;	Yes	SRR2090157_NODE_11141_length_10464_cov_0.447422||full_1
SRR2090157_NODE_11460_length_10296_cov_0.532304||full_1	9391	Low-quality	Viruses;Duplodnaviria;Heunggongvirae;Uroviricota;Caudoviricetes;;	Yes	SRR2090157_NODE_11460_length_10296_cov_0.532304||full_1
SRR2090157_NODE_11538_length_10256_cov_1.062198||full_1	9159	Low-quality	;;;;;;	No
SRR2090157_NODE_11898_length_10067_cov_0.545272||full_1	6792	Low-quality	;;;;;;	Yes	SRR2090157_NODE_11898_length_10067_cov_0.545272||full_1
SRR2090157_NODE_11918_length_10057_cov_1.108258||full_1	8464	Low-quality	Viruses;Duplodnaviria;Heunggongvirae;Uroviricota;Caudoviricetes;;	Yes	SRR2090157_NODE_11918_length_10057_cov_1.108258||full_1
SRR2090157_NODE_12686_length_9724_cov_0.513390||full_1	7428	Low-quality	Viruses;Duplodnaviria;Heunggongvirae;Uroviricota;Caudoviricetes;;	Yes	SRR2090157_NODE_12686_length_9724_cov_0.513390||full_1
SRR2090157_NODE_12768_length_9692_cov_0.507684||full_1	5051	Low-quality	;;;;;;	No
SRR2090157_NODE_12904_length_9622_cov_1.920695||full_1	6184	Low-quality	Viruses;Duplodnaviria;Heunggongvirae;Uroviricota;Caudoviricetes;;	No
SRR2090157_NODE_12988_length_9591_cov_0.615068||full_1	7112	Low-quality	Viruses;Duplodnaviria;Heunggongvirae;Uroviricota;Caudoviricetes;;	Yes	SRR2090157_NODE_12988_length_9591_cov_0.615068||full_1
SRR2090157_NODE_13731_length_9283_cov_3.256990||full_1	7653	Low-quality	Viruses;Duplodnaviria;Heunggongvirae;Uroviricota;Caudoviricetes;;	Yes	SRR2090157_NODE_13731_length_9283_cov_3.256990||full_1
SRR2090157_NODE_13758_length_9275_cov_0.529187||full_1	7129	Low-quality	Viruses;Duplodnaviria;Heunggongvirae;Uroviricota;Caudoviricetes;;	Yes	SRR2090157_NODE_13758_length_9275_cov_0.529187||full_1
SRR2090157_NODE_14890_length_8846_cov_1.356692||full_1	5235	Low-quality	Viruses;Duplodnaviria;Heunggongvirae;Uroviricota;Caudoviricetes;;	Yes	SRR2090157_NODE_14890_length_8846_cov_1.356692||full_1
SRR2090157_NODE_15315_length_8707_cov_0.553147||full_1	6543	Low-quality	;;;;;;	Yes	SRR2090157_NODE_15315_length_8707_cov_0.553147||full_1
SRR2090157_NODE_15612_length_8612_cov_0.530583||full_1	7295	Low-quality	Viruses;Duplodnaviria;Heunggongvirae;Uroviricota;Caudoviricetes;;	Yes	SRR2090157_NODE_15612_length_8612_cov_0.530583||full_1
SRR2090157_NODE_16039_length_8475_cov_1.125779||full_1	7752	Low-quality	Viruses;Duplodnaviria;Heunggongvirae;Uroviricota;Caudoviricetes;;	Yes	SRR2090157_NODE_16039_length_8475_cov_1.125779||full_1
SRR2090157_NODE_16257_length_8414_cov_1.915651||full_1	6647	Low-quality	Viruses;Duplodnaviria;Heunggongvirae;Uroviricota;Caudoviricetes;;	Yes	SRR2090157_NODE_16257_length_8414_cov_1.915651||full_1
SRR2090157_NODE_16293_length_8402_cov_1.484592||full_1	5712	Low-quality	Viruses;Duplodnaviria;Heunggongvirae;Uroviricota;Caudoviricetes;;	Yes	SRR2090157_NODE_16293_length_8402_cov_1.484592||full_1
SRR2090157_NODE_16368_length_8377_cov_1.683394||full_1	7167	Low-quality	;;;;;;	Yes	SRR2090157_NODE_16368_length_8377_cov_1.683394||full_1
SRR2090157_NODE_16445_length_8351_cov_0.454888||full_1	6415	Low-quality	Viruses;Duplodnaviria;Heunggongvirae;Uroviricota;Caudoviricetes;;	No
SRR2090157_NODE_16446_length_8351_cov_0.431299||full_1	5718	Low-quality	Viruses;Duplodnaviria;Heunggongvirae;Uroviricota;Caudoviricetes;;	No
SRR2090157_NODE_16793_length_8248_cov_1.508804||full_1	7348	Low-quality	;;;;;;	No
SRR2090157_NODE_16843_length_8235_cov_1.275900||full_1	5796	Low-quality	Viruses;Duplodnaviria;Heunggongvirae;Uroviricota;Caudoviricetes;Unassigned order;Kyanoviridae	Yes	SRR2090157_NODE_16843_length_8235_cov_1.275900||full_1,SRR1658462_NODE_9305_length_8198_cov_1.181762||full_1
SRR2090157_NODE_16901_length_8218_cov_0.509084||full_1	6534	Low-quality	Viruses;Duplodnaviria;Heunggongvirae;Uroviricota;Caudoviricetes;;	Yes	SRR2090157_NODE_16901_length_8218_cov_0.509084||full_1
SRR2090157_NODE_17151_length_8150_cov_0.425402||full_1	6336	Low-quality	Viruses;Duplodnaviria;Heunggongvirae;Uroviricota;Caudoviricetes;;	Yes	SRR2090157_NODE_17151_length_8150_cov_0.425402||full_1
SRR2090157_NODE_17336_length_8103_cov_0.517803||full_1	5178	Low-quality	Viruses;Duplodnaviria;Heunggongvirae;Uroviricota;Caudoviricetes;;	Yes	SRR2090157_NODE_17336_length_8103_cov_0.517803||full_1
SRR2090157_NODE_17603_length_8037_cov_0.441719||full_1	6506	Low-quality	Viruses;Duplodnaviria;Heunggongvirae;Uroviricota;Caudoviricetes;;	Yes	SRR2090157_NODE_17603_length_8037_cov_0.441719||full_1
SRR2090157_NODE_17899_length_7970_cov_0.607803||full_1	7382	Low-quality	Viruses;Duplodnaviria;Heunggongvirae;Uroviricota;Caudoviricetes;;	Yes	SRR2090157_NODE_17899_length_7970_cov_0.607803||full_1
SRR2090157_NODE_18146_length_7909_cov_0.359548||full_1	5943	Low-quality	Viruses;Duplodnaviria;Heunggongvirae;Uroviricota;Caudoviricetes;;	Yes	SRR2090157_NODE_18146_length_7909_cov_0.359548||full_1
SRR2090157_NODE_18509_length_7816_cov_11.975549||full_1	7054	Low-quality	;;;;;;	Yes	SRR2090157_NODE_18509_length_7816_cov_11.975549||full_1
SRR2090157_NODE_18549_length_7804_cov_0.628631||full_1	5423	Low-quality	Viruses;Duplodnaviria;Heunggongvirae;Uroviricota;Caudoviricetes;;	Yes	SRR2090157_NODE_18549_length_7804_cov_0.628631||full_1
SRR2090157_NODE_19076_length_7678_cov_0.758575||full_1	6008	Low-quality	Viruses;Duplodnaviria;Heunggongvirae;Uroviricota;Caudoviricetes;;	Yes	SRR2090157_NODE_19076_length_7678_cov_0.758575||full_1
SRR2090157_NODE_19315_length_7621_cov_0.577262||full_1	6084	Low-quality	Viruses;Duplodnaviria;Heunggongvirae;Uroviricota;Caudoviricetes;;	Yes	SRR2090157_NODE_19315_length_7621_cov_0.577262||full_1
SRR2090157_NODE_19430_length_7590_cov_1.387110||full_1	6164	Low-quality	Viruses;Duplodnaviria;Heunggongvirae;Uroviricota;Caudoviricetes;;	Yes	SRR2090157_NODE_19430_length_7590_cov_1.387110||full_1
SRR2090157_NODE_19532_length_7566_cov_0.933997||full_1	5795	Low-quality	Viruses;Duplodnaviria;Heunggongvirae;Uroviricota;Caudoviricetes;;	Yes	SRR2090157_NODE_19532_length_7566_cov_0.933997||full_1
SRR2090157_NODE_19587_length_7553_cov_0.518718||full_1	5688	Low-quality	;;;;;;	Yes	SRR2090157_NODE_19587_length_7553_cov_0.518718||full_1
SRR2090157_NODE_19913_length_7482_cov_1.495717||full_1	6410	Low-quality	Viruses;Duplodnaviria;Heunggongvirae;Uroviricota;Caudoviricetes;;	Yes	SRR2090157_NODE_19913_length_7482_cov_1.495717||full_1
SRR2090157_NODE_19993_length_7469_cov_0.361754||full_1	7195	Low-quality	Viruses;Duplodnaviria;Heunggongvirae;Uroviricota;Caudoviricetes;;	Yes	SRR2090157_NODE_19993_length_7469_cov_0.361754||full_1
SRR2090157_NODE_20091_length_7447_cov_0.532377||full_1	6309	Low-quality	Viruses;Duplodnaviria;Heunggongvirae;Uroviricota;Caudoviricetes;;	Yes	SRR2090157_NODE_20091_length_7447_cov_0.532377||full_1
SRR2090157_NODE_20195_length_7423_cov_0.574836||full_1	6596	Low-quality	Viruses;Duplodnaviria;Heunggongvirae;Uroviricota;Caudoviricetes;;	Yes	SRR2090157_NODE_20195_length_7423_cov_0.574836||full_1
SRR2090157_NODE_20385_length_7383_cov_1.127894||full_1	5181	Low-quality	Viruses;Duplodnaviria;Heunggongvirae;Uroviricota;Caudoviricetes;;	Yes	SRR2090157_NODE_20385_length_7383_cov_1.127894||full_1
SRR2090157_NODE_20733_length_7308_cov_0.519287||full_1	6401	Low-quality	Viruses;Duplodnaviria;Heunggongvirae;Uroviricota;Caudoviricetes;;	Yes	SRR2090157_NODE_20733_length_7308_cov_0.519287||full_1
SRR2090157_NODE_21082_length_7237_cov_0.450352||full_1	6620	Low-quality	Viruses;Duplodnaviria;Heunggongvirae;Uroviricota;Caudoviricetes;;	Yes	SRR2090157_NODE_21082_length_7237_cov_0.450352||full_1
SRR2090157_NODE_21876_length_7091_cov_0.567921||full_1	6154	Low-quality	Viruses;Duplodnaviria;Heunggongvirae;Uroviricota;Caudoviricetes;;	Yes	SRR2090157_NODE_21876_length_7091_cov_0.567921||full_1
SRR2090157_NODE_21889_length_7089_cov_0.515513||full_1	5479	Low-quality	Viruses;Duplodnaviria;Heunggongvirae;Uroviricota;Caudoviricetes;;	Yes	SRR2090157_NODE_21889_length_7089_cov_0.515513||full_1
SRR2090157_NODE_21931_length_7080_cov_0.778513||full_1	5531	Low-quality	Viruses;Duplodnaviria;Heunggongvirae;Uroviricota;Caudoviricetes;;	Yes	SRR2090157_NODE_21931_length_7080_cov_0.778513||full_1
SRR2090157_NODE_22450_length_6984_cov_0.443634||full_1	6549	Low-quality	Viruses;Duplodnaviria;Heunggongvirae;Uroviricota;Caudoviricetes;;	Yes	SRR2090157_NODE_22450_length_6984_cov_0.443634||full_1
SRR2090157_NODE_22523_length_6973_cov_0.494595||full_1	5974	Low-quality	Viruses;Duplodnaviria;Heunggongvirae;Uroviricota;Caudoviricetes;;	Yes	SRR2090157_NODE_22523_length_6973_cov_0.494595||full_1
SRR2090157_NODE_22559_length_6966_cov_0.765170||full_1	5582	Low-quality	Viruses;Duplodnaviria;Heunggongvirae;Uroviricota;Caudoviricetes;;	Yes	SRR2090157_NODE_22559_length_6966_cov_0.765170||full_1
SRR2090157_NODE_22613_length_6957_cov_0.490190||full_1	5848	Low-quality	Viruses;Duplodnaviria;Heunggongvirae;Uroviricota;Caudoviricetes;;	Yes	SRR2090157_NODE_22613_length_6957_cov_0.490190||full_1
SRR2090157_NODE_22949_length_6903_cov_0.386954||full_1	6413	Low-quality	Viruses;Duplodnaviria;Heunggongvirae;Uroviricota;Caudoviricetes;;	Yes	SRR2090157_NODE_22949_length_6903_cov_0.386954||full_1
SRR2090157_NODE_23487_length_6812_cov_0.557816||full_1	5424	Low-quality	Viruses;Duplodnaviria;Heunggongvirae;Uroviricota;Caudoviricetes;;	Yes	SRR2090157_NODE_23487_length_6812_cov_0.557816||full_1
SRR2090157_NODE_23681_length_6782_cov_0.342900||full_1	5033	Low-quality	Viruses;Duplodnaviria;Heunggongvirae;Uroviricota;Caudoviricetes;;	Yes	SRR2090157_NODE_23681_length_6782_cov_0.342900||full_1
SRR2090157_NODE_23702_length_6777_cov_0.620000||full_1	5784	Low-quality	Viruses;Duplodnaviria;Heunggongvirae;Uroviricota;Caudoviricetes;;	Yes	SRR2090157_NODE_23702_length_6777_cov_0.620000||full_1
SRR2090157_NODE_23796_length_6762_cov_0.699925||full_1	5793	Low-quality	Viruses;Duplodnaviria;Heunggongvirae;Uroviricota;Caudoviricetes;;	Yes	SRR2090157_NODE_23796_length_6762_cov_0.699925||full_1
SRR2090157_NODE_26087_length_6406_cov_0.800446||full_1	5151	Low-quality	Viruses;Duplodnaviria;Heunggongvirae;Uroviricota;Caudoviricetes;;	Yes	SRR2090157_NODE_26087_length_6406_cov_0.800446||full_1
SRR2090157_NODE_26568_length_6334_cov_0.859030||full_1	5301	Low-quality	Viruses;Duplodnaviria;Heunggongvirae;Uroviricota;Caudoviricetes;;	Yes	SRR2090157_NODE_26568_length_6334_cov_0.859030||full_1
SRR2090157_NODE_27147_length_6254_cov_0.732496||full_1	5312	Low-quality	Viruses;Duplodnaviria;Heunggongvirae;Uroviricota;Caudoviricetes;;	No
SRR2090157_NODE_27507_length_6210_cov_0.583758||full_1	5530	Low-quality	Viruses;Duplodnaviria;Heunggongvirae;Uroviricota;Caudoviricetes;;	Yes	SRR2090157_NODE_27507_length_6210_cov_0.583758||full_1
SRR2090157_NODE_27683_length_6189_cov_0.525239||full_1	5326	Low-quality	Viruses;Duplodnaviria;Heunggongvirae;Uroviricota;Caudoviricetes;;	Yes	SRR2090157_NODE_27683_length_6189_cov_0.525239||full_1
SRR2090157_NODE_27978_length_6155_cov_0.315030||full_1	5587	Low-quality	;;;;;;	Yes	SRR2090157_NODE_27978_length_6155_cov_0.315030||full_1
SRR2090157_NODE_28397_length_6104_cov_0.427137||full_1	5164	Low-quality	Viruses;Duplodnaviria;Heunggongvirae;Uroviricota;Caudoviricetes;;	Yes	SRR2090157_NODE_28397_length_6104_cov_0.427137||full_1
SRR2090157_NODE_28578_length_6082_cov_0.572964||full_1	5481	Low-quality	Viruses;Duplodnaviria;Heunggongvirae;Uroviricota;Caudoviricetes;;	Yes	SRR2090157_NODE_28578_length_6082_cov_0.572964||full_1
SRR2090157_NODE_29050_length_6021_cov_0.508653||full_1	5411	Low-quality	Viruses;Duplodnaviria;Heunggongvirae;Uroviricota;Caudoviricetes;;	Yes	SRR2090157_NODE_29050_length_6021_cov_0.508653||full_1
SRR2090157_NODE_29485_length_5968_cov_0.371169||full_1	5214	Low-quality	Viruses;Duplodnaviria;Heunggongvirae;Uroviricota;Caudoviricetes;;	Yes	SRR2090157_NODE_29485_length_5968_cov_0.371169||full_1
SRR2090157_NODE_29528_length_5964_cov_0.333904||full_1	5013	Low-quality	Viruses;Duplodnaviria;Heunggongvirae;Uroviricota;Caudoviricetes;;	Yes	SRR2090157_NODE_29528_length_5964_cov_0.333904||full_1
SRR2090157_NODE_29605_length_5955_cov_0.732498||full_1	5391	Low-quality	Viruses;Duplodnaviria;Heunggongvirae;Uroviricota;Caudoviricetes;;	Yes	SRR2090157_NODE_29605_length_5955_cov_0.732498||full_1
SRR2090157_NODE_29620_length_5954_cov_0.587609||full_1	5269	Low-quality	Viruses;Duplodnaviria;Heunggongvirae;Uroviricota;Caudoviricetes;;	Yes	SRR2090157_NODE_29620_length_5954_cov_0.587609||full_1
SRR2090157_NODE_30252_length_5881_cov_0.488877||full_1	5091	Low-quality	Viruses;Duplodnaviria;Heunggongvirae;Uroviricota;Caudoviricetes;;	Yes	SRR2090157_NODE_30252_length_5881_cov_0.488877||full_1
SRR2090157_NODE_30509_length_5854_cov_0.354811||full_1	5495	Low-quality	Viruses;Duplodnaviria;Heunggongvirae;Uroviricota;Caudoviricetes;;	Yes	SRR2090157_NODE_30509_length_5854_cov_0.354811||full_1
SRR2090157_NODE_34474_length_5451_cov_0.394816||full_1	5053	Low-quality	Viruses;Duplodnaviria;Heunggongvirae;Uroviricota;Caudoviricetes;;	Yes	SRR2090157_NODE_34474_length_5451_cov_0.394816||full_1
SRR2090157_NODE_34938_length_5410_cov_0.481355||full_1	5154	Low-quality	;;;;;;	Yes	SRR2090157_NODE_34938_length_5410_cov_0.481355||full_1
SRR2090159_NODE_12_length_311928_cov_1.051494||0_partial_1	12873	Low-quality	Viruses;Duplodnaviria;Heunggongvirae;Uroviricota;Caudoviricetes;Unassigned order;Herelleviridae	No
SRR2090159_NODE_1628_length_43789_cov_0.550639||full_1	28674	Medium-quality	Viruses;Duplodnaviria;Heunggongvirae;Uroviricota;Caudoviricetes;;	No
SRR2090159_NODE_2229_length_36907_cov_0.262860||full_1	33436	Low-quality	Viruses;Duplodnaviria;Heunggongvirae;Uroviricota;Caudoviricetes;;	Yes	SRR2090159_NODE_2229_length_36907_cov_0.262860||full_1
SRR2090159_NODE_6006_length_21245_cov_0.503599||full_1	19691	Low-quality	Viruses;Duplodnaviria;Heunggongvirae;Uroviricota;Caudoviricetes;;	Yes	SRR2090159_NODE_6006_length_21245_cov_0.503599||full_1,SRR2090153_k141_1543608||full
SRR2090159_NODE_7659_length_18445_cov_1.091222||full_1	15894	Low-quality	Viruses;Duplodnaviria;Heunggongvirae;Uroviricota;Caudoviricetes;;	Yes	SRR2090159_NODE_7659_length_18445_cov_1.091222||full_1,SRR2090153_k141_494749||full,SRR2090155_NODE_30150_length_6584_cov_0.939600||full
SRR2090159_NODE_9800_length_15979_cov_0.138658||full_1	11660	Low-quality	Viruses;Duplodnaviria;Heunggongvirae;Uroviricota;Caudoviricetes;;	Yes	SRR2090159_NODE_9800_length_15979_cov_0.138658||full_1
SRR2090159_NODE_12075_length_14064_cov_0.432948||full_1	8344	Low-quality	Viruses;Duplodnaviria;Heunggongvirae;Uroviricota;Caudoviricetes;;	No
SRR2090159_NODE_15253_length_12163_cov_0.278166||full_1	5253	Low-quality	;;;;;;	Yes	SRR2090159_NODE_15253_length_12163_cov_0.278166||full_1
SRR2090159_NODE_22923_length_9416_cov_0.699752||full_1	6532	Low-quality	;;;;;;	Yes	SRR2090159_NODE_22923_length_9416_cov_0.699752||full_1
SRR2090159_NODE_26667_length_8518_cov_0.304255||full_1	6793	Low-quality	;;;;;;	Yes	SRR2090159_NODE_26667_length_8518_cov_0.304255||full_1
SRR2090159_NODE_27560_length_8337_cov_2.137881||full_1	5326	Low-quality	;;;;;;	Yes	SRR2090159_NODE_27560_length_8337_cov_2.137881||full_1
SRR2090159_NODE_29280_length_8017_cov_0.540558||full_1	6007	Low-quality	Viruses;Duplodnaviria;Heunggongvirae;Uroviricota;Caudoviricetes;;	No
SRR2090159_NODE_33740_length_7314_cov_0.343815||full_1	6277	Low-quality	Viruses;Duplodnaviria;Heunggongvirae;Uroviricota;Caudoviricetes;;	No
SRR2090159_NODE_33942_length_7287_cov_0.502374||full_1	5057	Low-quality	Viruses;Duplodnaviria;Heunggongvirae;Uroviricota;Caudoviricetes;;	Yes	SRR2090159_NODE_33942_length_7287_cov_0.502374||full_1
SRR2090159_NODE_34783_length_7173_cov_1.741130||full_1	6757	Low-quality	;;;;;;	Yes	SRR2090159_NODE_34783_length_7173_cov_1.741130||full_1,SRR2090155_NODE_32084_length_6362_cov_0.710024||full
SRR2090159_NODE_39353_length_6616_cov_0.526121||full_1	6409	Low-quality	;;;;;;	Yes	SRR2090159_NODE_39353_length_6616_cov_0.526121||full_1
SRR2090159_NODE_48107_length_5790_cov_1.124845||full_1	5439	Low-quality	Viruses;Duplodnaviria;Heunggongvirae;Uroviricota;Caudoviricetes;;	No
SRR2090161_NODE_50_length_135826_cov_4.033825||0_partial_1	52636	Low-quality	;;;;;;	Yes	SRR2090161_NODE_50_length_135826_cov_4.033825||0_partial_1,SRR2090157_NODE_6114_length_15061_cov_3.086112||full,SRR2090157_NODE_36140_length_5310_cov_1.901216||full
SRR2090161_NODE_65_length_125165_cov_0.899063||0_partial_1	35723	Medium-quality	Viruses;Duplodnaviria;Heunggongvirae;Uroviricota;Caudoviricetes;;	Yes	SRR2090161_NODE_65_length_125165_cov_0.899063||0_partial_1,SRR2090157_NODE_28957_length_6033_cov_0.452252||full
SRR2090161_NODE_141_length_92552_cov_0.714753||0_partial_1	17699	Low-quality	Viruses;Duplodnaviria;Heunggongvirae;Uroviricota;Caudoviricetes;Unassigned order;Herelleviridae	No
SRR2090161_NODE_1423_length_32905_cov_0.777046||0_partial_1	5171	Low-quality	;;;;;;	Yes	SRR2090161_NODE_1423_length_32905_cov_0.777046||0_partial_1
SRR2090161_NODE_1492_length_32185_cov_0.220101||0_partial_1	17419	Medium-quality	Viruses;Duplodnaviria;Heunggongvirae;Uroviricota;Caudoviricetes;;	Yes	SRR2090161_NODE_1492_length_32185_cov_0.220101||0_partial_1
SRR2090161_NODE_210_length_78970_cov_2.087300||full_1	36237	Medium-quality	Viruses;Duplodnaviria;Heunggongvirae;Uroviricota;Caudoviricetes;;	Yes	SRR2090161_NODE_210_length_78970_cov_2.087300||full_1
SRR2090161_NODE_442_length_57374_cov_0.773473||full_1	40367	Medium-quality	Viruses;Duplodnaviria;Heunggongvirae;Uroviricota;Caudoviricetes;;	Yes	SRR2090161_NODE_442_length_57374_cov_0.773473||full_1,SRR2090157_NODE_358_length_61354_cov_1.539174||full_1,SRR2090163_NODE_165_length_20495_cov_0.691280||full,SRR2090163_NODE_323_length_14546_cov_1.002497||full
SRR2090161_NODE_628_length_49076_cov_1.695724||full_1	41831	High-quality	Viruses;Duplodnaviria;Heunggongvirae;Uroviricota;Caudoviricetes;;	Yes	SRR2090161_NODE_628_length_49076_cov_1.695724||full_1
SRR2090161_NODE_807_length_43691_cov_0.656781||full_1	15996	Low-quality	;;;;;;	Yes	SRR2090161_NODE_807_length_43691_cov_0.656781||full_1
SRR2090161_NODE_1525_length_31769_cov_0.358479||full_1	20410	Low-quality	;;;;;;	Yes	SRR2090161_NODE_1525_length_31769_cov_0.358479||full_1,SRR2090157_NODE_7263_length_13539_cov_1.254921||full_1
SRR2090161_NODE_2401_length_25227_cov_0.371076||full_1	13407	Low-quality	Viruses;Duplodnaviria;Heunggongvirae;Uroviricota;Caudoviricetes;;	Yes	SRR2090161_NODE_2401_length_25227_cov_0.371076||full_1
SRR2090161_NODE_3343_length_21199_cov_0.875617||full_1	15593	Low-quality	Viruses;Duplodnaviria;Heunggongvirae;Uroviricota;Caudoviricetes;Unassigned order;Herelleviridae	No
SRR2090161_NODE_5774_length_15729_cov_0.389694||full_1	11775	Low-quality	Viruses;Duplodnaviria;Heunggongvirae;Uroviricota;Caudoviricetes;;	Yes	SRR2090161_NODE_5774_length_15729_cov_0.389694||full_1
SRR2090161_NODE_5874_length_15555_cov_0.394089||full_1	5380	Low-quality	;;;;;;	Yes	SRR2090161_NODE_5874_length_15555_cov_0.394089||full_1
SRR2090161_NODE_6736_length_14389_cov_2.630837||full_1	8022	Low-quality	;;;;;;	No
SRR2090161_NODE_7107_length_13975_cov_3.564197||full_1	9375	Low-quality	Viruses;Duplodnaviria;Heunggongvirae;Uroviricota;Caudoviricetes;;	No
SRR2090161_NODE_7141_length_13949_cov_0.332152||full_1	10943	Low-quality	Viruses;Duplodnaviria;Heunggongvirae;Uroviricota;Caudoviricetes;;	Yes	SRR2090161_NODE_7141_length_13949_cov_0.332152||full_1
SRR2090161_NODE_7183_length_13916_cov_0.310175||full_1	12203	Low-quality	Viruses;Duplodnaviria;Heunggongvirae;Uroviricota;Caudoviricetes;;	Yes	SRR2090161_NODE_7183_length_13916_cov_0.310175||full_1,SRR2090155_NODE_11458_length_11461_cov_0.707429||full,SRR2090153_k141_2872830||full
SRR2090161_NODE_8032_length_13084_cov_0.315814||full_1	10446	Low-quality	Viruses;Duplodnaviria;Heunggongvirae;Uroviricota;Caudoviricetes;;	Yes	SRR2090161_NODE_8032_length_13084_cov_0.315814||full_1
SRR2090161_NODE_8357_length_12791_cov_0.339861||full_1	9068	Low-quality	Viruses;Duplodnaviria;Heunggongvirae;Uroviricota;Caudoviricetes;;	Yes	SRR2090161_NODE_8357_length_12791_cov_0.339861||full_1
SRR2090161_NODE_9447_length_11905_cov_0.285193||full_1	8904	Low-quality	;;;;;;	Yes	SRR2090161_NODE_9447_length_11905_cov_0.285193||full_1
SRR2090161_NODE_9651_length_11775_cov_0.881267||full_1	6197	Low-quality	;;;;;;	Yes	SRR2090161_NODE_9651_length_11775_cov_0.881267||full_1
SRR2090161_NODE_15661_length_8914_cov_0.182429||full_1	8234	Low-quality	Viruses;Duplodnaviria;Heunggongvirae;Uroviricota;Caudoviricetes;;	Yes	SRR2090161_NODE_15661_length_8914_cov_0.182429||full_1
SRR2090161_NODE_19680_length_7811_cov_0.197553||full_1	6381	Low-quality	Viruses;Duplodnaviria;Heunggongvirae;Uroviricota;Caudoviricetes;;	Yes	SRR2090161_NODE_19680_length_7811_cov_0.197553||full_1
SRR2090161_NODE_20022_length_7731_cov_0.469621||full_1	6359	Low-quality	;;;;;;	Yes	SRR2090161_NODE_20022_length_7731_cov_0.469621||full_1
SRR2090161_NODE_22935_length_7121_cov_0.338719||full_1	5912	Low-quality	Viruses;Duplodnaviria;Heunggongvirae;Uroviricota;Caudoviricetes;;	Yes	SRR2090161_NODE_22935_length_7121_cov_0.338719||full_1
SRR2090161_NODE_23860_length_6953_cov_0.181512||full_1	5657	Low-quality	;;;;;;	Yes	SRR2090161_NODE_23860_length_6953_cov_0.181512||full_1
SRR2090161_NODE_26678_length_6502_cov_0.190118||full_1	5294	Low-quality	Viruses;Duplodnaviria;Heunggongvirae;Uroviricota;Caudoviricetes;;	Yes	SRR2090161_NODE_26678_length_6502_cov_0.190118||full_1
SRR2090161_NODE_31712_length_5872_cov_0.356136||full_1	5174	Low-quality	Viruses;Duplodnaviria;Heunggongvirae;Uroviricota;Caudoviricetes;Unassigned order;Autographiviridae	No
SRR2090163_NODE_14_length_122882_cov_2.283223||0_partial_1	12842	Low-quality	Viruses;Duplodnaviria;Heunggongvirae;Uroviricota;Caudoviricetes;;	Yes	SRR2090163_NODE_14_length_122882_cov_2.283223||0_partial_1
SRR2090163_NODE_28_length_73574_cov_2.613327||0_partial_1	33908	High-quality	Viruses;Duplodnaviria;Heunggongvirae;Uroviricota;Caudoviricetes;;	Yes	SRR2090163_NODE_28_length_73574_cov_2.613327||0_partial_1,SRR2090157_NODE_30280_length_5878_cov_0.356286||full
SRR2090163_NODE_19_length_105568_cov_2.335572||full_1	33955	Medium-quality	Viruses;Duplodnaviria;Heunggongvirae;Uroviricota;Caudoviricetes;;	Yes	SRR2090163_NODE_19_length_105568_cov_2.335572||full_1
SRR2090163_NODE_1351_length_7217_cov_0.408745||full_1	5518	Low-quality	Viruses;Duplodnaviria;Heunggongvirae;Uroviricota;Caudoviricetes;;	No
SRR2090164_NODE_88_length_90351_cov_1.683665||full_1	71801	Medium-quality	Viruses;Duplodnaviria;Heunggongvirae;Uroviricota;Caudoviricetes;;	No
SRR2090164_NODE_134_length_69434_cov_3.504018||full_1	56441	Medium-quality	Viruses;Duplodnaviria;Heunggongvirae;Uroviricota;Caudoviricetes;;	Yes	SRR2090164_NODE_134_length_69434_cov_3.504018||full_1,SRR2090170_NODE_85_length_105657_cov_2.474263||full_1,SRR2090167_NODE_761_length_23409_cov_0.553561||full,SRR1658473_NODE_5806_length_15410_cov_0.773736||full,SRR1658462_NODE_3967_length_14559_cov_0.772797||full,SRR1658473_NODE_6363_length_14185_cov_0.787594||full,SRR2090157_NODE_8475_length_12308_cov_3.126673||full,SRR1658473_NODE_9103_length…
SRR2090164_NODE_228_length_52234_cov_23.733836||full_1	45357	Medium-quality	Viruses;Duplodnaviria;Heunggongvirae;Uroviricota;Caudoviricetes;;	No
SRR2090164_NODE_327_length_43787_cov_1.357673||full_1	38438	Medium-quality	Viruses;Duplodnaviria;Heunggongvirae;Uroviricota;Caudoviricetes;;	Yes	SRR2090164_NODE_327_length_43787_cov_1.357673||full_1
SRR2090164_NODE_332_length_43522_cov_1.963659||full_1	39217	Medium-quality	Viruses;Duplodnaviria;Heunggongvirae;Uroviricota;Caudoviricetes;;	Yes	SRR2090164_NODE_332_length_43522_cov_1.963659||full_1,SRR2090157_NODE_19388_length_7600_cov_3.488693||full,SRR2090157_NODE_27575_length_6201_cov_3.871584||full
SRR2090164_NODE_336_length_43248_cov_38.760720||full_1	38769	Medium-quality	Viruses;Duplodnaviria;Heunggongvirae;Uroviricota;Caudoviricetes;;	No
SRR2090164_NODE_352_length_42576_cov_3.334048||full_1	34734	Low-quality	Viruses;Duplodnaviria;Heunggongvirae;Uroviricota;Caudoviricetes;;	Yes	SRR2090164_NODE_352_length_42576_cov_3.334048||full_1
SRR2090164_NODE_417_length_39282_cov_2.977576||full_1	33340	Low-quality	Viruses;Duplodnaviria;Heunggongvirae;Uroviricota;Caudoviricetes;;	No
SRR2090164_NODE_468_length_36602_cov_1.200548||full_1	29055	Medium-quality	Viruses;Duplodnaviria;Heunggongvirae;Uroviricota;Caudoviricetes;;	Yes	SRR2090164_NODE_468_length_36602_cov_1.200548||full_1,SRR1658472_NODE_1201_length_20746_cov_0.652408||full,SRR1658473_NODE_7426_length_12536_cov_0.738254||full,SRR1658472_NODE_5089_length_6778_cov_0.720192||full,SRR1658473_NODE_18875_length_6001_cov_0.613211||full
SRR2090164_NODE_473_length_36398_cov_1.647625||full_1	22534	Low-quality	Viruses;Duplodnaviria;Heunggongvirae;Uroviricota;Caudoviricetes;;	Yes	SRR2090164_NODE_473_length_36398_cov_1.647625||full_1,SRR1658472_NODE_2225_length_12706_cov_0.478178||full,SRR1658472_NODE_1848_length_14723_cov_0.426761||full_1,SRR1658473_NODE_22006_length_5374_cov_0.565085||full
SRR2090164_NODE_482_length_35955_cov_1.583426||full_1	22859	Low-quality	Viruses;Duplodnaviria;Heunggongvirae;Uroviricota;Caudoviricetes;;	No
SRR2090164_NODE_533_length_32926_cov_20.575200||full_1	22727	Low-quality	Viruses;Duplodnaviria;Heunggongvirae;Uroviricota;Caudoviricetes;;	No
SRR2090164_NODE_590_length_30525_cov_2.204092||full_1	20014	Low-quality	Viruses;Duplodnaviria;Heunggongvirae;Uroviricota;Caudoviricetes;;	Yes	SRR2090164_NODE_590_length_30525_cov_2.204092||full_1
SRR2090164_NODE_676_length_27667_cov_1.112781||full_1	18983	Low-quality	Viruses;Duplodnaviria;Heunggongvirae;Uroviricota;Caudoviricetes;;	Yes	SRR2090164_NODE_676_length_27667_cov_1.112781||full_1
SRR2090164_NODE_681_length_27509_cov_1.158535||full_1	18390	Low-quality	Viruses;Duplodnaviria;Heunggongvirae;Uroviricota;Caudoviricetes;;	No
SRR2090164_NODE_684_length_27424_cov_1.465289||full_1	24952	Low-quality	Viruses;Duplodnaviria;Heunggongvirae;Uroviricota;Caudoviricetes;;	No
SRR2090164_NODE_690_length_27263_cov_2.070349||full_2	13234	Low-quality	Viruses;Duplodnaviria;Heunggongvirae;Uroviricota;Caudoviricetes;;	No
SRR2090164_NODE_813_length_23554_cov_4.231997||full_1	19782	Low-quality	Viruses;Duplodnaviria;Heunggongvirae;Uroviricota;Caudoviricetes;;	Yes	SRR2090164_NODE_813_length_23554_cov_4.231997||full_1,SRR2090167_NODE_2862_length_10093_cov_0.637367||full
SRR2090164_NODE_814_length_23533_cov_44.892036||full_1	19021	Low-quality	Viruses;Duplodnaviria;Heunggongvirae;Uroviricota;Caudoviricetes;;	Yes	SRR2090164_NODE_814_length_23533_cov_44.892036||full_1,SRR2090167_NODE_1053_length_18872_cov_9.598560||full,SRR2090170_NODE_1737_length_15118_cov_10.132013||full,SRR2090173_NODE_2802_length_10298_cov_1.386294||full
SRR2090164_NODE_827_length_23341_cov_1.188378||full_1	19155	Low-quality	Viruses;Duplodnaviria;Heunggongvirae;Uroviricota;Caudoviricetes;;	No
SRR2090164_NODE_868_length_22627_cov_2.118889||full_1	13383	Low-quality	Viruses;Duplodnaviria;Heunggongvirae;Uroviricota;Caudoviricetes;;	Yes	SRR2090164_NODE_868_length_22627_cov_2.118889||full_1,SRR2090170_NODE_3089_length_9942_cov_0.971370||full_1,SRR2090167_NODE_2086_length_12287_cov_0.290707||full_1,SRR1658472_NODE_1664_length_15993_cov_0.634564||full_1
SRR2090164_NODE_961_length_21190_cov_2.172957||full_1	16646	Low-quality	Viruses;Duplodnaviria;Heunggongvirae;Uroviricota;Caudoviricetes;;	Yes	SRR2090164_NODE_961_length_21190_cov_2.172957||full_1,SRR2090170_NODE_2280_length_12493_cov_0.723193||full_1
SRR2090164_NODE_970_length_21068_cov_0.808080||full_1	13513	Low-quality	Viruses;Duplodnaviria;Heunggongvirae;Uroviricota;Caudoviricetes;;	Yes	SRR2090164_NODE_970_length_21068_cov_0.808080||full_1
SRR2090164_NODE_1005_length_20423_cov_1.596177||full_1	18267	Low-quality	Viruses;Duplodnaviria;Heunggongvirae;Uroviricota;Caudoviricetes;;	Yes	SRR2090164_NODE_1005_length_20423_cov_1.596177||full_1
SRR2090164_NODE_1039_length_19930_cov_4.150533||full_1	16850	Low-quality	Viruses;Duplodnaviria;Heunggongvirae;Uroviricota;Caudoviricetes;;	No
SRR2090164_NODE_1095_length_19132_cov_1.016996||full_1	16413	Low-quality	Viruses;Duplodnaviria;Heunggongvirae;Uroviricota;Caudoviricetes;;	Yes	SRR2090164_NODE_1095_length_19132_cov_1.016996||full_1,SRR2090157_NODE_17801_length_7993_cov_1.948640||full
SRR2090164_NODE_1124_length_18708_cov_1.131155||full_1	11916	Low-quality	Viruses;Duplodnaviria;Heunggongvirae;Uroviricota;Caudoviricetes;;	Yes	SRR2090164_NODE_1124_length_18708_cov_1.131155||full_1
SRR2090164_NODE_1134_length_18594_cov_1.708236||full_1	15065	Low-quality	Viruses;Duplodnaviria;Heunggongvirae;Uroviricota;Caudoviricetes;;	Yes	SRR2090164_NODE_1134_length_18594_cov_1.708236||full_1,SRR2090163_NODE_2249_length_5558_cov_0.409133||full
SRR2090164_NODE_1182_length_17891_cov_0.873846||full_1	11794	Low-quality	Viruses;Duplodnaviria;Heunggongvirae;Uroviricota;Caudoviricetes;;	Yes	SRR2090164_NODE_1182_length_17891_cov_0.873846||full_1
SRR2090164_NODE_1229_length_17351_cov_1.552137||full_1	5742	Low-quality	Viruses;Duplodnaviria;Heunggongvirae;Uroviricota;Caudoviricetes;;	Yes	SRR2090164_NODE_1229_length_17351_cov_1.552137||full_1
SRR2090164_NODE_1344_length_15999_cov_3.785849||full_1	9490	Low-quality	Viruses;Duplodnaviria;Heunggongvirae;Uroviricota;Caudoviricetes;;	No
SRR2090164_NODE_1345_length_15999_cov_0.981792||full_1	10114	Low-quality	Viruses;Duplodnaviria;Heunggongvirae;Uroviricota;Caudoviricetes;;	Yes	SRR2090164_NODE_1345_length_15999_cov_0.981792||full_1
SRR2090164_NODE_1346_length_15991_cov_0.887418||full_1	6608	Low-quality	;;;;;;	Yes	SRR2090164_NODE_1346_length_15991_cov_0.887418||full_1
SRR2090164_NODE_1449_length_15090_cov_0.861191||full_1	8529	Low-quality	Viruses;Duplodnaviria;Heunggongvirae;Uroviricota;Caudoviricetes;;	Yes	SRR2090164_NODE_1449_length_15090_cov_0.861191||full_1
SRR2090164_NODE_1585_length_14226_cov_1.064615||full_1	10882	Low-quality	Viruses;Duplodnaviria;Heunggongvirae;Uroviricota;Caudoviricetes;;	No
SRR2090164_NODE_1676_length_13650_cov_1.543666||full_1	9061	Low-quality	Viruses;Duplodnaviria;Heunggongvirae;Uroviricota;Caudoviricetes;;	Yes	SRR2090164_NODE_1676_length_13650_cov_1.543666||full_1,SRR1658473_NODE_7786_length_12075_cov_0.591480||full_1,SRR1658472_NODE_2516_length_11501_cov_0.455249||full_1
SRR2090164_NODE_1770_length_13069_cov_1.367022||full_1	5189	Low-quality	Viruses;Duplodnaviria;Heunggongvirae;Uroviricota;Caudoviricetes;;	Yes	SRR2090164_NODE_1770_length_13069_cov_1.367022||full_1
SRR2090164_NODE_1799_length_12916_cov_1.255767||full_1	9511	Low-quality	Viruses;Duplodnaviria;Heunggongvirae;Uroviricota;Caudoviricetes;;	No
SRR2090164_NODE_1948_length_12268_cov_0.932790||full_1	6382	Low-quality	Viruses;Duplodnaviria;Heunggongvirae;Uroviricota;Caudoviricetes;Unassigned order;Kyanoviridae	Yes	SRR2090164_NODE_1948_length_12268_cov_0.932790||full_1
SRR2090164_NODE_2009_length_12046_cov_3.028694||full_1	5320	Low-quality	Viruses;Duplodnaviria;Heunggongvirae;Uroviricota;Caudoviricetes;;	Yes	SRR2090164_NODE_2009_length_12046_cov_3.028694||full_1
SRR2090164_NODE_2019_length_12020_cov_0.854873||full_1	10266	Low-quality	Viruses;Duplodnaviria;Heunggongvirae;Uroviricota;Caudoviricetes;Unassigned order;Demerecviridae	No
SRR2090164_NODE_2034_length_11959_cov_1.025778||full_1	7958	Low-quality	Viruses;Duplodnaviria;Heunggongvirae;Uroviricota;Caudoviricetes;;	No
SRR2090164_NODE_2274_length_11144_cov_0.814015||full_1	6993	Low-quality	Viruses;Duplodnaviria;Heunggongvirae;Uroviricota;Caudoviricetes;;	Yes	SRR2090164_NODE_2274_length_11144_cov_0.814015||full_1
SRR2090164_NODE_2337_length_10958_cov_2.176530||full_1	7118	Low-quality	Viruses;Duplodnaviria;Heunggongvirae;Uroviricota;Caudoviricetes;;	No
SRR2090164_NODE_2796_length_9595_cov_0.743452||full_1	6326	Low-quality	Viruses;Duplodnaviria;Heunggongvirae;Uroviricota;Caudoviricetes;;	Yes	SRR2090164_NODE_2796_length_9595_cov_0.743452||full_1,SRR2090157_NODE_37732_length_5181_cov_1.201425||full
SRR2090164_NODE_2888_length_9367_cov_0.592316||full_1	7805	Low-quality	Viruses;Duplodnaviria;Heunggongvirae;Uroviricota;Caudoviricetes;;	Yes	SRR2090164_NODE_2888_length_9367_cov_0.592316||full_1,SRR2090157_NODE_27147_length_6254_cov_0.732496||full_1
SRR2090164_NODE_2952_length_9211_cov_0.731506||full_1	6292	Low-quality	Viruses;Duplodnaviria;Heunggongvirae;Uroviricota;Caudoviricetes;;	No
SRR2090164_NODE_2969_length_9183_cov_0.860424||full_1	5115	Low-quality	Viruses;Duplodnaviria;Heunggongvirae;Uroviricota;Caudoviricetes;;	Yes	SRR2090164_NODE_2969_length_9183_cov_0.860424||full_1
SRR2090164_NODE_3021_length_9087_cov_0.672991||full_1	6112	Low-quality	Viruses;Duplodnaviria;Heunggongvirae;Uroviricota;Caudoviricetes;;	No
SRR2090164_NODE_3112_length_8948_cov_0.757170||full_1	7154	Low-quality	Viruses;Duplodnaviria;Heunggongvirae;Uroviricota;Caudoviricetes;;	Yes	SRR2090164_NODE_3112_length_8948_cov_0.757170||full_1,SRR2090157_NODE_30741_length_5830_cov_0.418727||full
SRR2090164_NODE_3271_length_8678_cov_1.068998||full_1	5212	Low-quality	Viruses;Duplodnaviria;Heunggongvirae;Uroviricota;Caudoviricetes;;	No
SRR2090164_NODE_3360_length_8506_cov_0.682898||full_1	8191	Low-quality	Viruses;Duplodnaviria;Heunggongvirae;Uroviricota;Caudoviricetes;;	No
SRR2090164_NODE_3491_length_8254_cov_1.128584||full_1	6169	Low-quality	Viruses;Duplodnaviria;Heunggongvirae;Uroviricota;Caudoviricetes;;	Yes	SRR2090164_NODE_3491_length_8254_cov_1.128584||full_1
SRR2090164_NODE_3648_length_8022_cov_0.636732||full_1	6841	Low-quality	Viruses;Duplodnaviria;Heunggongvirae;Uroviricota;Caudoviricetes;;	No
SRR2090164_NODE_4008_length_7497_cov_1.461737||full_1	5917	Low-quality	Viruses;Duplodnaviria;Heunggongvirae;Uroviricota;Caudoviricetes;;	Yes	SRR2090164_NODE_4008_length_7497_cov_1.461737||full_1
SRR2090164_NODE_4027_length_7486_cov_1.629841||full_1	6408	Low-quality	Viruses;Duplodnaviria;Heunggongvirae;Uroviricota;Caudoviricetes;;	Yes	SRR2090164_NODE_4027_length_7486_cov_1.629841||full_1
SRR2090164_NODE_4079_length_7393_cov_1.700248||full_1	6123	Low-quality	Viruses;Duplodnaviria;Heunggongvirae;Uroviricota;Caudoviricetes;;	No
SRR2090164_NODE_4140_length_7313_cov_0.530893||full_1	6299	Low-quality	Viruses;Duplodnaviria;Heunggongvirae;Uroviricota;Caudoviricetes;;	No
SRR2090164_NODE_4182_length_7265_cov_1.324461||full_1	6064	Low-quality	Viruses;Duplodnaviria;Heunggongvirae;Uroviricota;Caudoviricetes;;	Yes	SRR2090164_NODE_4182_length_7265_cov_1.324461||full_1
SRR2090164_NODE_4217_length_7234_cov_3.154214||full_1	5275	Low-quality	Viruses;Duplodnaviria;Heunggongvirae;Uroviricota;Caudoviricetes;;	No
SRR2090164_NODE_4482_length_6913_cov_0.894783||full_1	5827	Low-quality	Viruses;Duplodnaviria;Heunggongvirae;Uroviricota;Caudoviricetes;;	Yes	SRR2090164_NODE_4482_length_6913_cov_0.894783||full_1
SRR2090164_NODE_5127_length_6332_cov_1.127800||full_1	5791	Low-quality	Viruses;Duplodnaviria;Heunggongvirae;Uroviricota;Caudoviricetes;;	No
SRR2090164_NODE_5155_length_6305_cov_0.656199||full_1	5779	Low-quality	Viruses;Duplodnaviria;Heunggongvirae;Uroviricota;Caudoviricetes;;	No
SRR2090164_NODE_6871_length_5233_cov_0.498629||full_1	5013	Low-quality	Viruses;Duplodnaviria;Heunggongvirae;Uroviricota;Caudoviricetes;;	Yes	SRR2090164_NODE_6871_length_5233_cov_0.498629||full_1
SRR2090165_NODE_11_length_335847_cov_3.885970||0_partial_1	39528	Medium-quality	Viruses;Duplodnaviria;Heunggongvirae;Uroviricota;Caudoviricetes;;	No
SRR2090165_NODE_17_length_237850_cov_3.463039||0_partial_1	52820	Low-quality	Viruses;Duplodnaviria;Heunggongvirae;Uroviricota;Caudoviricetes;;	Yes	SRR2090165_NODE_17_length_237850_cov_3.463039||0_partial_1,SRR2090166_NODE_65_length_113892_cov_1.329310||0_partial_1,SRR2090168_NODE_170_length_77778_cov_1.635497||full_1
SRR2090165_NODE_48_length_156281_cov_4.034351||0_partial_1	26455	Medium-quality	Viruses;Duplodnaviria;Heunggongvirae;Uroviricota;Caudoviricetes;;	No
SRR2090165_NODE_694_length_28652_cov_0.903839||0_partial_1	10469	Low-quality	Viruses;Duplodnaviria;Heunggongvirae;Uroviricota;Caudoviricetes;;	Yes	SRR2090165_NODE_694_length_28652_cov_0.903839||0_partial_1,SRR2090166_NODE_1587_length_16241_cov_1.078317||full_1,SRR2090168_NODE_2516_length_11121_cov_0.816081||full_1
SRR2090165_NODE_80_length_120093_cov_4.218929||full_1	36016	Medium-quality	Viruses;Duplodnaviria;Heunggongvirae;Uroviricota;Caudoviricetes;;	No
SRR2090165_NODE_137_length_84254_cov_4.179217||full_1	25105	Medium-quality	Viruses;Duplodnaviria;Heunggongvirae;Uroviricota;Caudoviricetes;;	No
SRR2090165_NODE_179_length_70486_cov_3.573146||full_1	43979	Low-quality	Viruses;Duplodnaviria;Heunggongvirae;Uroviricota;Caudoviricetes;;	Yes	SRR2090165_NODE_179_length_70486_cov_3.573146||full_1,SRR2090168_NODE_208_length_69885_cov_1.671837||full_1,SRR2090166_NODE_197_length_57539_cov_1.319898||full_1
SRR2090165_NODE_546_length_33812_cov_3.443254||full_1	18800	Low-quality	;;;;;;	Yes	SRR2090165_NODE_546_length_33812_cov_3.443254||full_1,SRR2090168_NODE_1555_length_16089_cov_1.524370||full
SRR2090165_NODE_1018_length_21863_cov_0.999540||full_1	12887	Low-quality	Viruses;Duplodnaviria;Heunggongvirae;Uroviricota;Caudoviricetes;;	Yes	SRR2090165_NODE_1018_length_21863_cov_0.999540||full_1,SRR2090166_NODE_1277_length_18552_cov_1.188928||full_1
SRR2090165_NODE_1365_length_17121_cov_16.209603||full_1	6438	Low-quality	;;;;;;	No
SRR2090165_NODE_1487_length_16180_cov_2.477792||full_1	7399	Low-quality	;;;;;;	Yes	SRR2090165_NODE_1487_length_16180_cov_2.477792||full_1,SRR2090167_NODE_1542_length_14820_cov_0.662220||full_1
SRR2090165_NODE_1687_length_14695_cov_1.157880||full_1	10270	Low-quality	Viruses;Duplodnaviria;Heunggongvirae;Uroviricota;Caudoviricetes;;	Yes	SRR2090165_NODE_1687_length_14695_cov_1.157880||full_1,SRR1658463_NODE_343_length_56021_cov_0.986761||0_partial_1,SRR2090171_NODE_1718_length_13343_cov_0.771565||full_1,SRR1658344_NODE_34871_length_6045_cov_0.776445||full
SRR2090165_NODE_2482_length_11176_cov_1.268712||full_1	7211	Low-quality	;;;;;;	Yes	SRR2090165_NODE_2482_length_11176_cov_1.268712||full_1
SRR2090165_NODE_2714_length_10408_cov_0.701780||full_1	6618	Low-quality	Viruses;Duplodnaviria;Heunggongvirae;Uroviricota;Caudoviricetes;;	No
SRR2090166_NODE_65_length_113892_cov_1.329310||0_partial_1	52820	Low-quality	Viruses;Duplodnaviria;Heunggongvirae;Uroviricota;Caudoviricetes;;	No
SRR2090166_NODE_1115_length_20068_cov_1.325159||0_partial_1	5443	Low-quality	;;;;;;	No
SRR2090166_NODE_197_length_57539_cov_1.319898||full_1	31633	Low-quality	Viruses;Duplodnaviria;Heunggongvirae;Uroviricota;Caudoviricetes;;	No
SRR2090166_NODE_762_length_25350_cov_1.371843||full_1	20984	Low-quality	;;;;;;	No
SRR2090166_NODE_1277_length_18552_cov_1.188928||full_1	9840	Low-quality	Viruses;Duplodnaviria;Heunggongvirae;Uroviricota;Caudoviricetes;;	No
SRR2090166_NODE_1483_length_16927_cov_1.285238||full_1	10375	Low-quality	;;;;;;	No
SRR2090166_NODE_1587_length_16241_cov_1.078317||full_1	8669	Low-quality	Viruses;Duplodnaviria;Heunggongvirae;Uroviricota;Caudoviricetes;;	No
SRR2090166_NODE_2301_length_12828_cov_3.638532||full_1	6431	Low-quality	;;;;;;	No
SRR2090166_NODE_2396_length_12561_cov_1.091604||full_1	8331	Low-quality	Viruses;Duplodnaviria;Heunggongvirae;Uroviricota;Caudoviricetes;;	Yes	SRR2090166_NODE_2396_length_12561_cov_1.091604||full_1
SRR2090166_NODE_2646_length_11738_cov_3.758419||full_1	8896	Low-quality	Viruses;Duplodnaviria;Heunggongvirae;Uroviricota;Caudoviricetes;Unassigned order;Herelleviridae	No
SRR2090166_NODE_2709_length_11578_cov_0.649201||full_1	6362	Low-quality	Viruses;Duplodnaviria;Heunggongvirae;Uroviricota;Caudoviricetes;;	Yes	SRR2090166_NODE_2709_length_11578_cov_0.649201||full_1
SRR2090166_NODE_3532_length_9621_cov_1.058458||full_1	6459	Low-quality	Viruses;Duplodnaviria;Heunggongvirae;Uroviricota;Caudoviricetes;;	No
SRR2090166_NODE_5339_length_7060_cov_0.606087||full_1	5138	Low-quality	Viruses;Duplodnaviria;Heunggongvirae;Uroviricota;Caudoviricetes;;	No
SRR2090166_NODE_6706_length_6042_cov_1.155030||full_1	5205	Low-quality	;;;;;;	Yes	SRR2090166_NODE_6706_length_6042_cov_1.155030||full_1
SRR2090167_NODE_142_length_72863_cov_0.748928||full_1	61271	Medium-quality	Viruses;Duplodnaviria;Heunggongvirae;Uroviricota;Caudoviricetes;;	No
SRR2090167_NODE_155_length_68092_cov_0.354741||full_1	60997	Low-quality	Viruses;Duplodnaviria;Heunggongvirae;Uroviricota;Caudoviricetes;;	Yes	SRR2090167_NODE_155_length_68092_cov_0.354741||full_1,SRR2090170_NODE_1630_length_15858_cov_0.974255||full,SRR2090173_NODE_3236_length_9395_cov_0.234678||full,SRR2090170_NODE_7220_length_5333_cov_0.934307||full
SRR2090167_NODE_157_length_67209_cov_0.723622||full_1	60416	Low-quality	Viruses;Duplodnaviria;Heunggongvirae;Uroviricota;Caudoviricetes;;	No
SRR2090167_NODE_160_length_66153_cov_1.516857||full_1	64402	Low-quality	Viruses;Duplodnaviria;Heunggongvirae;Uroviricota;Caudoviricetes;;	No
SRR2090167_NODE_243_length_52234_cov_9.115148||full_1	46422	Medium-quality	Viruses;Duplodnaviria;Heunggongvirae;Uroviricota;Caudoviricetes;;	No
SRR2090167_NODE_257_length_50341_cov_0.771060||full_1	44883	High-quality	Viruses;Duplodnaviria;Heunggongvirae;Uroviricota;Caudoviricetes;;	Yes	SRR2090167_NODE_257_length_50341_cov_0.771060||full_1,SRR2090164_NODE_600_length_30160_cov_1.900709||full,SRR1658472_NODE_940_length_25923_cov_1.917545||full,SRR2090170_NODE_997_length_22799_cov_2.492458||full,SRR1658472_NODE_839_length_29008_cov_1.526021||full_1,SRR2090170_NODE_714_length_28963_cov_2.090755||full_1,SRR1658473_NODE_9243_length_10452_cov_0.726973||full,SRR1658473_NODE_9470_length_…
SRR2090167_NODE_333_length_41316_cov_0.752070||full_1	39792	Low-quality	Viruses;Duplodnaviria;Heunggongvirae;Uroviricota;Caudoviricetes;;	Yes	SRR2090167_NODE_333_length_41316_cov_0.752070||full_1
SRR2090167_NODE_346_length_40578_cov_1.047811||full_1	26238	Low-quality	Viruses;Duplodnaviria;Heunggongvirae;Uroviricota;Caudoviricetes;;	No
SRR2090167_NODE_480_length_31528_cov_3.024967||full_1	16596	Low-quality	Viruses;Duplodnaviria;Heunggongvirae;Uroviricota;Caudoviricetes;;	No
SRR2090167_NODE_851_length_21584_cov_0.506641||full_1	14722	Low-quality	Viruses;Duplodnaviria;Heunggongvirae;Uroviricota;Caudoviricetes;;	Yes	SRR2090167_NODE_851_length_21584_cov_0.506641||full_1,SRR1658467_NODE_1028_length_19756_cov_1.195578||full_1,SRR1658469_NODE_1207_length_18710_cov_1.183071||full_1,SRR1658465_NODE_1910_length_19360_cov_4.359382||full_1,SRR1658473_NODE_5692_length_15655_cov_1.963550||full_1,SRR1658472_NODE_4213_length_7825_cov_1.952195||full,SRR1658471_NODE_6722_length_5674_cov_0.616369||full
SRR2090167_NODE_1073_length_18634_cov_0.200681||full_1	8232	Low-quality	Viruses;Duplodnaviria;Heunggongvirae;Uroviricota;Caudoviricetes;;	Yes	SRR2090167_NODE_1073_length_18634_cov_0.200681||full_1,SRR2090164_NODE_4217_length_7234_cov_3.154214||full_1,SRR1658473_NODE_21448_length_5477_cov_1.147477||full,SRR2090166_NODE_5339_length_7060_cov_0.606087||full_1
SRR2090167_NODE_1542_length_14820_cov_0.662220||full_1	6412	Low-quality	;;;;;;	No
SRR2090167_NODE_1604_length_14480_cov_0.590051||full_1	5257	Low-quality	;;;;;;	No
SRR2090167_NODE_1837_length_13374_cov_1.482977||full_1	11296	Low-quality	Viruses;Duplodnaviria;Heunggongvirae;Uroviricota;Caudoviricetes;;	No
SRR2090167_NODE_2086_length_12287_cov_0.290707||full_1	6966	Low-quality	Viruses;Duplodnaviria;Heunggongvirae;Uroviricota;Caudoviricetes;;	No
SRR2090167_NODE_2387_length_11260_cov_0.257792||full_1	6746	Low-quality	;;;;;;	No
SRR2090167_NODE_2964_length_9899_cov_0.296459||full_1	5903	Low-quality	Viruses;Duplodnaviria;Heunggongvirae;Uroviricota;Caudoviricetes;;	Yes	SRR2090167_NODE_2964_length_9899_cov_0.296459||full_1
SRR2090167_NODE_3577_length_8772_cov_0.209485||full_1	5827	Low-quality	;;;;;;	No
SRR2090167_NODE_4169_length_8021_cov_0.520649||full_1	6681	Low-quality	Viruses;Duplodnaviria;Heunggongvirae;Uroviricota;Caudoviricetes;;	No
SRR2090167_NODE_4274_length_7907_cov_0.983162||full_1	5791	Low-quality	;;;;;;	No
SRR2090167_NODE_4501_length_7617_cov_0.325901||full_1	5853	Low-quality	Viruses;Duplodnaviria;Heunggongvirae;Uroviricota;Caudoviricetes;;	No
SRR2090167_NODE_4635_length_7469_cov_0.262871||full_1	6447	Low-quality	Viruses;Duplodnaviria;Heunggongvirae;Uroviricota;Caudoviricetes;;	No
SRR2090167_NODE_4785_length_7331_cov_0.268323||full_1	5398	Low-quality	Viruses;Duplodnaviria;Heunggongvirae;Uroviricota;Caudoviricetes;;	No
SRR2090167_NODE_5119_length_7009_cov_0.291776||full_1	6543	Low-quality	Viruses;Duplodnaviria;Heunggongvirae;Uroviricota;Caudoviricetes;;	No
SRR2090167_NODE_5341_length_6844_cov_0.318297||full_1	6101	Low-quality	Viruses;Duplodnaviria;Heunggongvirae;Uroviricota;Caudoviricetes;;	No
SRR2090167_NODE_5386_length_6801_cov_0.299371||full_1	5265	Low-quality	Viruses;Duplodnaviria;Heunggongvirae;Uroviricota;Caudoviricetes;;	No
SRR2090167_NODE_7234_length_5634_cov_0.434901||full_1	5338	Low-quality	Viruses;Duplodnaviria;Heunggongvirae;Uroviricota;Caudoviricetes;;	Yes	SRR2090167_NODE_7234_length_5634_cov_0.434901||full_1
SRR2090167_NODE_7264_length_5619_cov_0.227786||full_1	5315	Low-quality	;;;;;;	Yes	SRR2090167_NODE_7264_length_5619_cov_0.227786||full_1
SRR2090168_NODE_44_length_155244_cov_2.945222||0_partial_1	24826	Medium-quality	Viruses;Duplodnaviria;Heunggongvirae;Uroviricota;Caudoviricetes;;	No
SRR2090168_NODE_76_length_118441_cov_2.971686||full_1	36016	Medium-quality	Viruses;Duplodnaviria;Heunggongvirae;Uroviricota;Caudoviricetes;;	No
SRR2090168_NODE_170_length_77778_cov_1.635497||full_1	46142	Low-quality	Viruses;Duplodnaviria;Heunggongvirae;Uroviricota;Caudoviricetes;;	No
SRR2090168_NODE_180_length_75129_cov_1.648916||full_1	21936	Low-quality	Viruses;Duplodnaviria;Heunggongvirae;Uroviricota;Caudoviricetes;;	No
SRR2090168_NODE_208_length_69885_cov_1.671837||full_1	43951	Low-quality	Viruses;Duplodnaviria;Heunggongvirae;Uroviricota;Caudoviricetes;;	No
SRR2090168_NODE_1254_length_19224_cov_1.406399||full_1	8701	Low-quality	Viruses;Duplodnaviria;Heunggongvirae;Uroviricota;Caudoviricetes;;	Yes	SRR2090168_NODE_1254_length_19224_cov_1.406399||full_1,SRR2090171_NODE_5762_length_5310_cov_0.317770||full
SRR2090168_NODE_1311_length_18617_cov_1.582098||full_1	12036	Low-quality	;;;;;;	Yes	SRR2090168_NODE_1311_length_18617_cov_1.582098||full_1
SRR2090168_NODE_2516_length_11121_cov_0.816081||full_1	5562	Low-quality	Viruses;Duplodnaviria;Heunggongvirae;Uroviricota;Caudoviricetes;;	No
SRR2090168_NODE_2562_length_10948_cov_0.885962||full_1	6199	Low-quality	;;;;;;	No
SRR2090169_NODE_43_length_75834_cov_1.929729||full_1	31330	Low-quality	Viruses;Duplodnaviria;Heunggongvirae;Uroviricota;Caudoviricetes;;	Yes	SRR2090169_NODE_43_length_75834_cov_1.929729||full_1,SRR2090166_NODE_1319_length_18174_cov_2.532111||full,SRR2090172_NODE_768_length_15720_cov_0.792086||full,SRR2090172_NODE_1613_length_9303_cov_0.822363||full,SRR2090166_NODE_6312_length_6280_cov_2.784170||full
SRR2090169_NODE_2371_length_7711_cov_0.716113||full_1	6433	Low-quality	;;;;;;	Yes	SRR2090169_NODE_2371_length_7711_cov_0.716113||full_1
SRR2090170_NODE_49_length_134532_cov_1.211302||0_partial_1	12910	Low-quality	;;;;;;	No
SRR2090170_NODE_30_length_175256_cov_5.438054||full_1	173722	Medium-quality	Viruses;Duplodnaviria;Heunggongvirae;Uroviricota;Caudoviricetes;;	No
SRR2090170_NODE_85_length_105657_cov_2.474263||full_1	44312	Low-quality	Viruses;Duplodnaviria;Heunggongvirae;Uroviricota;Caudoviricetes;;	No
SRR2090170_NODE_85_length_105657_cov_2.474263||full_2	25607	Low-quality	Viruses;Duplodnaviria;Heunggongvirae;Uroviricota;Caudoviricetes;;	No
SRR2090170_NODE_103_length_96644_cov_3.338334||full_1	93315	Low-quality	Viruses;Duplodnaviria;Heunggongvirae;Uroviricota;Caudoviricetes;;	No
SRR2090170_NODE_237_length_58154_cov_4.323694||full_1	48410	Medium-quality	Viruses;Duplodnaviria;Heunggongvirae;Uroviricota;Caudoviricetes;;	Yes	SRR2090170_NODE_237_length_58154_cov_4.323694||full_1,SRR2090173_NODE_211_length_58103_cov_0.637971||full_1,SRR2090167_NODE_308_length_44213_cov_0.547498||full
SRR2090170_NODE_295_length_52234_cov_31.817318||full_1	41016	Medium-quality	Viruses;Duplodnaviria;Heunggongvirae;Uroviricota;Caudoviricetes;;	No
SRR2090170_NODE_335_length_47601_cov_7.802776||full_1	35296	Medium-quality	Viruses;Duplodnaviria;Heunggongvirae;Uroviricota;Caudoviricetes;;	No
SRR2090170_NODE_341_length_47185_cov_1.576013||full_1	31757	Medium-quality	Viruses;Duplodnaviria;Heunggongvirae;Uroviricota;Caudoviricetes;;	No
SRR2090170_NODE_372_length_44940_cov_1.875973||full_1	37027	High-quality	Viruses;Duplodnaviria;Heunggongvirae;Uroviricota;Caudoviricetes;;	Yes	SRR2090170_NODE_372_length_44940_cov_1.875973||full_1,SRR1658469_NODE_1228_length_18461_cov_0.774790||full
SRR2090170_NODE_380_length_44433_cov_5.610233||full_1	39978	High-quality	Viruses;Duplodnaviria;Heunggongvirae;Uroviricota;Caudoviricetes;;	No
SRR2090170_NODE_436_length_41281_cov_0.915877||full_1	35977	Low-quality	Viruses;Duplodnaviria;Heunggongvirae;Uroviricota;Caudoviricetes;;	Yes	SRR2090170_NODE_436_length_41281_cov_0.915877||full_1
SRR2090170_NODE_448_length_40838_cov_1.308909||full_1	24156	Medium-quality	Viruses;Duplodnaviria;Heunggongvirae;Uroviricota;Caudoviricetes;;	Yes	SRR2090170_NODE_448_length_40838_cov_1.308909||full_1,SRR2090167_NODE_1820_length_13461_cov_0.478551||full
SRR2090170_NODE_513_length_36852_cov_1.888741||full_1	28502	Low-quality	Viruses;Duplodnaviria;Heunggongvirae;Uroviricota;Caudoviricetes;;	No
SRR2090170_NODE_528_length_35978_cov_1.183761||full_1	24327	Low-quality	Viruses;Duplodnaviria;Heunggongvirae;Uroviricota;Caudoviricetes;;	No
SRR2090170_NODE_583_length_33149_cov_1.497426||full_1	12492	Low-quality	Viruses;Duplodnaviria;Heunggongvirae;Uroviricota;Caudoviricetes;;	No
SRR2090170_NODE_616_length_31887_cov_4.804975||full_1	29128	Low-quality	Viruses;Duplodnaviria;Heunggongvirae;Uroviricota;Caudoviricetes;;	Yes	SRR2090170_NODE_616_length_31887_cov_4.804975||full_1,SRR2090173_NODE_5344_length_6697_cov_1.310046||full
SRR2090170_NODE_640_length_31269_cov_1.266971||full_1	23901	Low-quality	Viruses;Duplodnaviria;Heunggongvirae;Uroviricota;Caudoviricetes;;	Yes	SRR2090170_NODE_640_length_31269_cov_1.266971||full_1,SRR2090167_NODE_829_length_22087_cov_0.474180||full,SRR2090164_NODE_4337_length_7100_cov_0.810985||full
SRR2090170_NODE_674_length_30345_cov_2.663810||full_1	24633	Low-quality	Viruses;Duplodnaviria;Heunggongvirae;Uroviricota;Caudoviricetes;;	Yes	SRR2090170_NODE_674_length_30345_cov_2.663810||full_1,SRR2090167_NODE_3498_length_8893_cov_1.124230||full,SRR2090164_NODE_2598_length_10143_cov_8.584465||full,SRR2090164_NODE_6744_length_5294_cov_6.830850||full,SRR2090164_NODE_7215_length_5066_cov_3.539178||full
SRR2090170_NODE_714_length_28963_cov_2.090755||full_1	22202	Low-quality	Viruses;Duplodnaviria;Heunggongvirae;Uroviricota;Caudoviricetes;;	No
SRR2090170_NODE_761_length_27559_cov_1.029710||full_1	17828	Low-quality	Viruses;Duplodnaviria;Heunggongvirae;Uroviricota;Caudoviricetes;;	No
SRR2090170_NODE_947_length_23722_cov_0.760754||full_1	18952	Low-quality	Viruses;Duplodnaviria;Heunggongvirae;Uroviricota;Caudoviricetes;;	No
SRR2090170_NODE_1152_length_20476_cov_0.994152||full_1	11420	Low-quality	Viruses;Duplodnaviria;Heunggongvirae;Uroviricota;Caudoviricetes;;	No
SRR2090170_NODE_1605_length_16035_cov_0.987365||full_1	10919	Low-quality	Viruses;Duplodnaviria;Heunggongvirae;Uroviricota;Caudoviricetes;;	Yes	SRR2090170_NODE_1605_length_16035_cov_0.987365||full_1,SRR2090157_NODE_15608_length_8613_cov_0.540891||full,SRR2090167_NODE_3660_length_8647_cov_0.362911||full,SRR2090164_NODE_2337_length_10958_cov_2.176530||full_1,SRR1658462_NODE_11578_length_7050_cov_0.486350||full,SRR1658473_NODE_16675_length_6582_cov_0.660573||full,SRR1658472_NODE_7489_length_5067_cov_0.734615||full
SRR2090170_NODE_1897_length_14226_cov_1.572168||full_1	5254	Low-quality	Viruses;Duplodnaviria;Heunggongvirae;Uroviricota;Caudoviricetes;;	Yes	SRR2090170_NODE_1897_length_14226_cov_1.572168||full_1
SRR2090170_NODE_2280_length_12493_cov_0.723193||full_1	6072	Low-quality	;;;;;;	No
SRR2090170_NODE_2738_length_10906_cov_0.574172||full_1	10042	Low-quality	Viruses;Duplodnaviria;Heunggongvirae;Uroviricota;Caudoviricetes;;	Yes	SRR2090170_NODE_2738_length_10906_cov_0.574172||full_1,SRR1658462_NODE_16512_length_5524_cov_0.160830||full
SRR2090170_NODE_3089_length_9942_cov_0.971370||full_1	8767	Low-quality	Viruses;Duplodnaviria;Heunggongvirae;Uroviricota;Caudoviricetes;;	No
SRR2090170_NODE_4330_length_7820_cov_1.027947||full_1	6121	Low-quality	Viruses;Duplodnaviria;Heunggongvirae;Uroviricota;Caudoviricetes;;	No
SRR2090170_NODE_4470_length_7621_cov_1.179343||full_1	5578	Low-quality	Viruses;Duplodnaviria;Heunggongvirae;Uroviricota;Caudoviricetes;;	Yes	SRR2090170_NODE_4470_length_7621_cov_1.179343||full_1
SRR2090170_NODE_5695_length_6339_cov_0.804572||full_1	5526	Low-quality	Viruses;Duplodnaviria;Heunggongvirae;Uroviricota;Caudoviricetes;;	No
SRR2090170_NODE_6263_length_5905_cov_0.815161||full_1	5091	Low-quality	Viruses;Duplodnaviria;Heunggongvirae;Uroviricota;Caudoviricetes;;	No
SRR2090171_NODE_1_length_700218_cov_0.974640||0_partial_1	27915	Low-quality	Viruses;Duplodnaviria;Heunggongvirae;Uroviricota;Caudoviricetes;;	No
SRR2090171_NODE_23_length_187487_cov_0.725897||0_partial_1	14163	Low-quality	;;;;;;	No
SRR2090171_NODE_30_length_161694_cov_1.131951||0_partial_1	53917	Medium-quality	Viruses;Duplodnaviria;Heunggongvirae;Uroviricota;Caudoviricetes;;	Yes	SRR2090171_NODE_30_length_161694_cov_1.131951||0_partial_1,SRR1658471_NODE_839_length_31282_cov_1.904125||full,SRR1658472_NODE_790_length_31055_cov_1.238489||full,SRR1658469_NODE_670_length_30981_cov_3.751507||full,SRR2090165_NODE_2217_length_12094_cov_0.932481||full,SRR2090172_NODE_4215_length_5185_cov_0.913207||full
SRR2090171_NODE_33_length_157644_cov_1.167683||0_partial_1	24826	Medium-quality	Viruses;Duplodnaviria;Heunggongvirae;Uroviricota;Caudoviricetes;;	No
SRR2090171_NODE_193_length_57215_cov_4.454071||0_partial_1	7199	Low-quality	;;;;;;	Yes	SRR2090171_NODE_193_length_57215_cov_4.454071||0_partial_1,SRR2090165_NODE_1365_length_17121_cov_16.209603||full_1,SRR2090166_NODE_2301_length_12828_cov_3.638532||full_1,SRR1658466_NODE_12038_length_9735_cov_1.024147||full_1,SRR2090167_NODE_4274_length_7907_cov_0.983162||full_1,SRR2090174_NODE_1253_length_10117_cov_0.777678||full_1
SRR2090171_NODE_333_length_43316_cov_0.858297||0_partial_1	16307	Low-quality	;;;;;;	No
SRR2090171_NODE_63_length_117621_cov_1.178409||full_1	42231	Medium-quality	Viruses;Duplodnaviria;Heunggongvirae;Uroviricota;Caudoviricetes;;	No
SRR2090171_NODE_808_length_23952_cov_0.567009||full_1	12779	Low-quality	Viruses;Duplodnaviria;Heunggongvirae;Uroviricota;Caudoviricetes;;	No
SRR2090171_NODE_982_length_20802_cov_1.166433||full_1	12485	Low-quality	Viruses;Duplodnaviria;Heunggongvirae;Uroviricota;Caudoviricetes;;	No
SRR2090171_NODE_1718_length_13343_cov_0.771565||full_1	8893	Low-quality	Viruses;Duplodnaviria;Heunggongvirae;Uroviricota;Caudoviricetes;;	No
SRR2090172_NODE_47_length_107259_cov_1.610509||0_partial_1	43461	Medium-quality	Viruses;Duplodnaviria;Heunggongvirae;Uroviricota;Caudoviricetes;;	Yes	SRR2090172_NODE_47_length_107259_cov_1.610509||0_partial_1
SRR2090172_NODE_423_length_24514_cov_2.286792||full_1	7445	Low-quality	Viruses;Duplodnaviria;Heunggongvirae;Uroviricota;Caudoviricetes;;	Yes	SRR2090172_NODE_423_length_24514_cov_2.286792||full_1
SRR2090172_NODE_523_length_20657_cov_1.087871||full_1	14800	Low-quality	Viruses;Duplodnaviria;Heunggongvirae;Uroviricota;Caudoviricetes;;	No
SRR2090172_NODE_1208_length_11275_cov_3.228561||full_1	7824	Low-quality	Viruses;Duplodnaviria;Heunggongvirae;Uroviricota;Caudoviricetes;Unassigned order;Herelleviridae	No
SRR2090172_NODE_1333_length_10566_cov_0.949037||full_1	9869	Low-quality	;;;;;;	No
SRR2090172_NODE_1339_length_10548_cov_0.924192||full_1	9321	Low-quality	;;;;;;	Yes	SRR2090172_NODE_1339_length_10548_cov_0.924192||full_1,SRR2090168_NODE_2562_length_10948_cov_0.885962||full_1
SRR2090173_NODE_772_length_23995_cov_0.483283||0_partial_1	17487	Low-quality	Viruses;Duplodnaviria;Heunggongvirae;Uroviricota;Caudoviricetes;;	No
SRR2090173_NODE_15_length_175306_cov_6.445875||full_1	173777	Medium-quality	Viruses;Duplodnaviria;Heunggongvirae;Uroviricota;Caudoviricetes;;	Yes	SRR2090173_NODE_15_length_175306_cov_6.445875||full_1,SRR2090170_NODE_30_length_175256_cov_5.438054||full_1,SRR2090167_NODE_41_length_136649_cov_0.720580||full
SRR2090173_NODE_71_length_100219_cov_0.716920||full_1	76050	Low-quality	Viruses;Duplodnaviria;Heunggongvirae;Uroviricota;Caudoviricetes;;	No
SRR2090173_NODE_144_length_72141_cov_2.429611||full_1	20870	Low-quality	Viruses;Duplodnaviria;Heunggongvirae;Uroviricota;Caudoviricetes;;	No
SRR2090173_NODE_211_length_58103_cov_0.637971||full_1	47518	Medium-quality	Viruses;Duplodnaviria;Heunggongvirae;Uroviricota;Caudoviricetes;;	No
SRR2090173_NODE_275_length_49589_cov_0.237799||full_1	23921	Low-quality	Viruses;Duplodnaviria;Heunggongvirae;Uroviricota;Caudoviricetes;;	No
SRR2090173_NODE_440_length_35556_cov_0.552344||full_1	32032	Low-quality	Viruses;Duplodnaviria;Heunggongvirae;Uroviricota;Caudoviricetes;;	Yes	SRR2090173_NODE_440_length_35556_cov_0.552344||full_1
SRR2090173_NODE_514_length_31800_cov_0.885139||full_1	16942	Low-quality	Viruses;Duplodnaviria;Heunggongvirae;Uroviricota;Caudoviricetes;;	No
SRR2090173_NODE_909_length_21485_cov_1.320255||full_1	17367	Low-quality	Viruses;Duplodnaviria;Heunggongvirae;Uroviricota;Caudoviricetes;;	No
SRR2090173_NODE_1355_length_16358_cov_0.455610||full_1	15198	Low-quality	Viruses;Duplodnaviria;Heunggongvirae;Uroviricota;Caudoviricetes;;	No
SRR2090173_NODE_1496_length_15322_cov_0.386640||full_1	6132	Low-quality	Viruses;Varidnaviria;Bamfordvirae;Nucleocytoviricota;Megaviricetes;Imitervirales;Mimiviridae	Yes	SRR2090173_NODE_1496_length_15322_cov_0.386640||full_1
SRR2090173_NODE_1694_length_14257_cov_0.603751||full_1	8209	Low-quality	Viruses;Duplodnaviria;Heunggongvirae;Uroviricota;Caudoviricetes;;	No
SRR2090173_NODE_1702_length_14223_cov_0.462046||full_1	12480	Low-quality	;;;;;;	No
SRR2090173_NODE_1740_length_14069_cov_0.313226||full_1	5259	Low-quality	;;;;;;	No
SRR2090173_NODE_1763_length_13948_cov_0.413718||full_1	11504	Low-quality	Viruses;Duplodnaviria;Heunggongvirae;Uroviricota;Caudoviricetes;;	No
SRR2090173_NODE_3453_length_9005_cov_0.319779||full_1	5556	Low-quality	Viruses;Duplodnaviria;Heunggongvirae;Uroviricota;Caudoviricetes;;	Yes	SRR2090173_NODE_3453_length_9005_cov_0.319779||full_1
SRR2090173_NODE_3550_length_8853_cov_1.029911||full_1	7321	Low-quality	;;;;;;	No
SRR2090173_NODE_4006_length_8181_cov_2.894959||full_1	7365	Low-quality	Viruses;Duplodnaviria;Heunggongvirae;Uroviricota;Caudoviricetes;;	No
SRR2090173_NODE_4898_length_7110_cov_1.116855||full_1	5364	Low-quality	;;;;;;	Yes	SRR2090173_NODE_4898_length_7110_cov_1.116855||full_1
SRR2090173_NODE_5878_length_6300_cov_0.700956||full_1	5793	Low-quality	Viruses;Duplodnaviria;Heunggongvirae;Uroviricota;Caudoviricetes;;	No
SRR2090174_NODE_33_length_88142_cov_0.488212||0_partial_1	12817	Low-quality	;;;;;;	No
SRR2090174_NODE_35_length_85095_cov_0.773927||0_partial_1	14459	Low-quality	Viruses;Duplodnaviria;Heunggongvirae;Uroviricota;Caudoviricetes;;	No
SRR2090174_NODE_58_length_71177_cov_0.582196||full_1	24569	Low-quality	;;;;;;	Yes	SRR2090174_NODE_58_length_71177_cov_0.582196||full_1,SRR2090173_NODE_915_length_21429_cov_0.644493||full
SRR2090174_NODE_532_length_19592_cov_0.505317||full_1	11293	Low-quality	Viruses;Duplodnaviria;Heunggongvirae;Uroviricota;Caudoviricetes;;	No
SRR2090174_NODE_773_length_14807_cov_0.486376||full_1	8200	Low-quality	Viruses;Duplodnaviria;Heunggongvirae;Uroviricota;Caudoviricetes;;	No
SRR2090174_NODE_1059_length_11478_cov_0.208264||full_1	8472	Low-quality	;;;;;;	Yes	SRR2090174_NODE_1059_length_11478_cov_0.208264||full_1
SRR2090174_NODE_1253_length_10117_cov_0.777678||full_1	5709	Low-quality	;;;;;;	No
SRR2090174_NODE_2128_length_6869_cov_0.366953||full_1	5434	Low-quality	Viruses;Duplodnaviria;Heunggongvirae;Uroviricota;Caudoviricetes;;	Yes	SRR2090174_NODE_2128_length_6869_cov_0.366953||full_1
SRR2090175_NODE_6_length_209102_cov_1.470697||0_partial_1	32598	Medium-quality	Viruses;Duplodnaviria;Heunggongvirae;Uroviricota;Caudoviricetes;;	Yes	SRR2090175_NODE_6_length_209102_cov_1.470697||0_partial_1,SRR2090174_NODE_579_length_18452_cov_0.731023||full,SRR2090174_NODE_35_length_85095_cov_0.773927||0_partial_1,SRR2090161_NODE_32186_length_5818_cov_0.265683||full
SRR2090175_NODE_22_length_135222_cov_0.592013||0_partial_1	41984	High-quality	Viruses;Duplodnaviria;Heunggongvirae;Uroviricota;Caudoviricetes;;	Yes	SRR2090175_NODE_22_length_135222_cov_0.592013||0_partial_1
SRR2090175_NODE_219_length_43237_cov_0.695523||full_1	33415	Medium-quality	Viruses;Duplodnaviria;Heunggongvirae;Uroviricota;Caudoviricetes;;	Yes	SRR2090175_NODE_219_length_43237_cov_0.695523||full_1
SRR12113383_k141_63582||0_partial_1	12980	Low-quality	;;;;;;	Yes	SRR12113383_k141_63582||0_partial_1,SRR12113420_NODE_3881_length_13573_cov_1.279116||full_1,SRR12113385_k141_2702504||full,SRR12113424_NODE_10314_length_6268_cov_1.244423||full
SRR12113383_k141_1037158||0_partial_1	8373	Low-quality	Viruses;Duplodnaviria;Heunggongvirae;Uroviricota;Caudoviricetes;;	No
SRR12113383_k141_1458609||full_1	13299	Low-quality	Viruses;Duplodnaviria;Heunggongvirae;Uroviricota;Caudoviricetes;;	No
SRR12113383_k141_254045||full_1	6909	Low-quality	Viruses;Duplodnaviria;Heunggongvirae;Uroviricota;Caudoviricetes;;	Yes	SRR12113383_k141_254045||full_1
SRR12113383_k141_1397605||full_1	5913	Low-quality	Viruses;Duplodnaviria;Heunggongvirae;Uroviricota;Caudoviricetes;;	No
SRR12113383_k141_1590217||full_1	28395	Low-quality	Viruses;Duplodnaviria;Heunggongvirae;Uroviricota;Caudoviricetes;;	Yes	SRR12113383_k141_1590217||full_1,SRR12113412_k141_3728420||full
SRR12113383_k141_1023295||full_1	6266	Low-quality	Viruses;Duplodnaviria;Heunggongvirae;Uroviricota;Caudoviricetes;;	Yes	SRR12113383_k141_1023295||full_1
SRR12113383_k141_1531119||full_1	6294	Low-quality	Viruses;Duplodnaviria;Heunggongvirae;Uroviricota;Caudoviricetes;;	Yes	SRR12113383_k141_1531119||full_1,SRR12113384_k141_142568||full_1
SRR12113383_k141_960807||full_1	6656	Low-quality	Viruses;Duplodnaviria;Heunggongvirae;Uroviricota;Caudoviricetes;;	Yes	SRR12113383_k141_960807||full_1
SRR12113383_k141_1472657||full_1	31549	Low-quality	Viruses;Duplodnaviria;Heunggongvirae;Uroviricota;Caudoviricetes;;	No
SRR12113383_k141_331242||full_1	11398	Low-quality	Viruses;Duplodnaviria;Heunggongvirae;Uroviricota;Caudoviricetes;;	No
SRR12113383_k141_1220537||full_1	9009	Low-quality	Viruses;Duplodnaviria;Heunggongvirae;Uroviricota;Caudoviricetes;Unassigned order;Herelleviridae	No
SRR12113383_k141_775658||full_1	43921	Medium-quality	Viruses;Duplodnaviria;Heunggongvirae;Uroviricota;Caudoviricetes;;	No
SRR12113383_k141_1155996||full_1	25784	Low-quality	Viruses;Duplodnaviria;Heunggongvirae;Uroviricota;Caudoviricetes;;	Yes	SRR12113383_k141_1155996||full_1,SRR12113384_k141_748793||full
SRR12113383_k141_777310||full_1	36400	Low-quality	Viruses;Duplodnaviria;Heunggongvirae;Uroviricota;Caudoviricetes;;	No
SRR12113383_k141_842961||full_1	6339	Low-quality	Viruses;Duplodnaviria;Heunggongvirae;Uroviricota;Caudoviricetes;;	Yes	SRR12113383_k141_842961||full_1,SRR12113412_k141_1888983||full_1
SRR12113383_k141_1354271||full_1	15482	Low-quality	Viruses;Duplodnaviria;Heunggongvirae;Uroviricota;Caudoviricetes;;	Yes	SRR12113383_k141_1354271||full_1
SRR12113383_k141_1863564||full_1	5792	Low-quality	Viruses;Duplodnaviria;Heunggongvirae;Uroviricota;Caudoviricetes;;	Yes	SRR12113383_k141_1863564||full_1
SRR12113383_k141_1419262||full_1	36089	Medium-quality	Viruses;Duplodnaviria;Heunggongvirae;Uroviricota;Caudoviricetes;;	Yes	SRR12113383_k141_1419262||full_1,SRR12113384_k141_1210800||full_1
SRR12113383_k141_1231061||full_1	5448	Low-quality	Viruses;Duplodnaviria;Heunggongvirae;Uroviricota;Caudoviricetes;;	No
SRR12113383_k141_281243||full_1	5152	Low-quality	Viruses;Duplodnaviria;Heunggongvirae;Uroviricota;Caudoviricetes;;	Yes	SRR12113383_k141_281243||full_1
SRR12113383_k141_472485||full_1	5177	Low-quality	Viruses;Duplodnaviria;Heunggongvirae;Uroviricota;Caudoviricetes;;	Yes	SRR12113383_k141_472485||full_1
SRR12113383_k141_1676460||full_1	10869	Low-quality	Viruses;Duplodnaviria;Heunggongvirae;Uroviricota;Caudoviricetes;;	Yes	SRR12113383_k141_1676460||full_1
SRR12113383_k141_1424836||full_1	6692	Low-quality	;;;;;;	Yes	SRR12113383_k141_1424836||full_1
SRR12113383_k141_1298953||full_1	87360	Medium-quality	Viruses;Duplodnaviria;Heunggongvirae;Uroviricota;Caudoviricetes;;	Yes	SRR12113383_k141_1298953||full_1,SRR12113384_k141_1796842||full,SRR12113384_k141_908937||full,SRR12113384_k141_440806||full
SRR12113383_k141_94862||full_1	12929	Low-quality	Viruses;Duplodnaviria;Heunggongvirae;Uroviricota;Caudoviricetes;;	Yes	SRR12113383_k141_94862||full_1,SRR12113384_k141_209013||full
SRR12113383_k141_1047525||full_1	5964	Low-quality	Viruses;Duplodnaviria;Heunggongvirae;Uroviricota;Caudoviricetes;;	Yes	SRR12113383_k141_1047525||full_1
SRR12113383_k141_1300710||full_1	6168	Low-quality	;;;;;;	Yes	SRR12113383_k141_1300710||full_1
SRR12113383_k141_236146||full_1	46701	Medium-quality	Viruses;Duplodnaviria;Heunggongvirae;Uroviricota;Caudoviricetes;;	No
SRR12113383_k141_488566||full_1	5876	Low-quality	;;;;;;	No
SRR12113383_k141_677889||full_1	11559	Low-quality	Viruses;Duplodnaviria;Heunggongvirae;Uroviricota;Caudoviricetes;;	No
SRR12113383_k141_677889||full_2	12944	Low-quality	Viruses;Duplodnaviria;Heunggongvirae;Uroviricota;Caudoviricetes;;	Yes	SRR12113383_k141_677889||full_2,SRR12113412_k141_2153090||full,SRR12113384_k141_356109||full,SRR12113435_k141_4824858||full
SRR12113383_k141_617612||full_1	26898	Low-quality	Viruses;Duplodnaviria;Heunggongvirae;Uroviricota;Caudoviricetes;;	No
SRR12113383_k141_240270||full_1	5534	Low-quality	Viruses;Duplodnaviria;Heunggongvirae;Uroviricota;Caudoviricetes;;	Yes	SRR12113383_k141_240270||full_1
SRR12113383_k141_1189191||full_1	11430	Low-quality	;;;;;;	Yes	SRR12113383_k141_1189191||full_1
SRR12113383_k141_746636||full_1	5024	Low-quality	Viruses;Duplodnaviria;Heunggongvirae;Uroviricota;Caudoviricetes;;	Yes	SRR12113383_k141_746636||full_1
SRR12113383_k141_1889694||full_1	6216	Low-quality	Viruses;Duplodnaviria;Heunggongvirae;Uroviricota;Caudoviricetes;;	Yes	SRR12113383_k141_1889694||full_1
SRR12113383_k141_684157||full_1	5980	Low-quality	Viruses;Duplodnaviria;Heunggongvirae;Uroviricota;Caudoviricetes;;	Yes	SRR12113383_k141_684157||full_1
SRR12113383_k141_1066133||full_1	5687	Low-quality	Viruses;Duplodnaviria;Heunggongvirae;Uroviricota;Caudoviricetes;Unassigned order;Vertoviridae	No
SRR12113383_k141_116508||full_1	6600	Low-quality	Viruses;Duplodnaviria;Heunggongvirae;Uroviricota;Caudoviricetes;;	No
SRR12113383_k141_1577291||full_1	9877	Low-quality	Viruses;Duplodnaviria;Heunggongvirae;Uroviricota;Caudoviricetes;;	Yes	SRR12113383_k141_1577291||full_1
SRR12113383_k141_1898103||full_1	11782	Low-quality	Viruses;Duplodnaviria;Heunggongvirae;Uroviricota;Caudoviricetes;;	Yes	SRR12113383_k141_1898103||full_1,SRR12113384_k141_1117084||full
SRR12113383_k141_947011||full_1	14809	Low-quality	Viruses;Duplodnaviria;Heunggongvirae;Uroviricota;Caudoviricetes;;	Yes	SRR12113383_k141_947011||full_1
SRR12113383_k141_630743||full_1	8374	Low-quality	;;;;;;	No
SRR12113383_k141_1013960||full_1	5106	Low-quality	Viruses;Duplodnaviria;Heunggongvirae;Uroviricota;Caudoviricetes;;	Yes	SRR12113383_k141_1013960||full_1
SRR12113383_k141_2027143||full_1	56090	Medium-quality	Viruses;Duplodnaviria;Heunggongvirae;Uroviricota;Caudoviricetes;;	No
SRR12113383_k141_1329198||full_1	7247	Low-quality	;;;;;;	Yes	SRR12113383_k141_1329198||full_1
SRR12113383_k141_2027156||full_1	34687	Low-quality	Viruses;Duplodnaviria;Heunggongvirae;Uroviricota;Caudoviricetes;;	No
SRR12113383_k141_2027163||full_1	7926	Low-quality	Viruses;Duplodnaviria;Heunggongvirae;Uroviricota;Caudoviricetes;;	No
SRR12113383_k141_2027163||full_2	17760	Low-quality	Viruses;Duplodnaviria;Heunggongvirae;Uroviricota;Caudoviricetes;;	No
SRR12113383_k141_2027177||full_1	32910	Medium-quality	Viruses;Duplodnaviria;Heunggongvirae;Uroviricota;Caudoviricetes;;	No
SRR12113383_k141_1394673||full_1	15605	Low-quality	Viruses;Duplodnaviria;Heunggongvirae;Uroviricota;Caudoviricetes;;	Yes	SRR12113383_k141_1394673||full_1,SRR12113384_k141_1373324||full
SRR12113384_k141_712914||0_partial_1	36096	High-quality	Viruses;Duplodnaviria;Heunggongvirae;Uroviricota;Caudoviricetes;;	Yes	SRR12113384_k141_712914||0_partial_1,SRR12113420_NODE_8_length_751403_cov_7.781742||0_partial_1,SRR12113422_NODE_2455_length_29328_cov_1.590939||full_1,SRR12113430_NODE_28_length_323695_cov_6.350146||0_partial,SRR12113383_k141_1603949||0_partial,SRR12113424_NODE_23_length_321695_cov_2.490966||0_partial,SRR12113383_k141_150307||full,SRR12113429_NODE_1788_length_13361_cov_0.926855||full,SRR12113430…
SRR12113384_k141_100427||0_partial_1	38706	Low-quality	Viruses;Duplodnaviria;Heunggongvirae;Uroviricota;Caudoviricetes;;	Yes	SRR12113384_k141_100427||0_partial_1,SRR12113383_k141_777310||full_1,SRR12113385_k141_2073274||full,SRR12113431_NODE_12363_length_5625_cov_0.593125||full
SRR12113384_k141_1123922||0_partial_1	39558	Low-quality	Viruses;Duplodnaviria;Heunggongvirae;Uroviricota;Caudoviricetes;;	No
SRR12113384_k141_1468735||full_1	5431	Low-quality	Viruses;Duplodnaviria;Heunggongvirae;Uroviricota;Caudoviricetes;;	No
SRR12113384_k141_1356652||full_1	5613	Low-quality	;;;;;;	No
SRR12113384_k141_6677||full_1	8071	Low-quality	Viruses;Duplodnaviria;Heunggongvirae;Uroviricota;Caudoviricetes;;	No
SRR12113384_k141_628811||full_1	9009	Low-quality	Viruses;Duplodnaviria;Heunggongvirae;Uroviricota;Caudoviricetes;Unassigned order;Herelleviridae	No
SRR12113384_k141_855213||full_1	5078	Low-quality	Viruses;Duplodnaviria;Heunggongvirae;Uroviricota;Caudoviricetes;;	No
SRR12113384_k141_1531511||full_1	29167	Low-quality	Viruses;Duplodnaviria;Heunggongvirae;Uroviricota;Caudoviricetes;;	No
SRR12113384_k141_1251172||full_1	5849	Low-quality	;;;;;;	No
SRR12113384_k141_464889||full_1	24769	Medium-quality	Viruses;Duplodnaviria;Heunggongvirae;Uroviricota;Caudoviricetes;;	No
SRR12113384_k141_976897||full_1	5180	Low-quality	Viruses;Duplodnaviria;Heunggongvirae;Uroviricota;Caudoviricetes;;	No
SRR12113384_k141_1426608||full_1	31549	Low-quality	Viruses;Duplodnaviria;Heunggongvirae;Uroviricota;Caudoviricetes;;	No
SRR12113384_k141_1708702||full_1	9833	Low-quality	Viruses;Duplodnaviria;Heunggongvirae;Uroviricota;Caudoviricetes;;	No
SRR12113384_k141_1651992||full_1	5138	Low-quality	Viruses;Duplodnaviria;Heunggongvirae;Uroviricota;Caudoviricetes;;	No
SRR12113384_k141_1598121||full_1	6032	Low-quality	Viruses;Duplodnaviria;Heunggongvirae;Uroviricota;Caudoviricetes;;	No
SRR12113384_k141_1035165||full_1	5083	Low-quality	Viruses;Duplodnaviria;Heunggongvirae;Uroviricota;Caudoviricetes;;	Yes	SRR12113384_k141_1035165||full_1
SRR12113384_k141_1148314||full_1	6655	Low-quality	Viruses;Duplodnaviria;Heunggongvirae;Uroviricota;Caudoviricetes;;	Yes	SRR12113384_k141_1148314||full_1,SRR12113383_k141_1966414||full
SRR12113384_k141_869453||full_1	5216	Low-quality	;;;;;;	Yes	SRR12113384_k141_869453||full_1
SRR12113384_k141_22332||full_1	7424	Low-quality	Viruses;Duplodnaviria;Heunggongvirae;Uroviricota;Caudoviricetes;;	No
SRR12113384_k141_193931||full_1	5911	Low-quality	;;;;;;	No
SRR12113384_k141_1774380||full_1	39015	Medium-quality	Viruses;Duplodnaviria;Heunggongvirae;Uroviricota;Caudoviricetes;;	No
SRR12113384_k141_1210800||full_1	36077	Medium-quality	Viruses;Duplodnaviria;Heunggongvirae;Uroviricota;Caudoviricetes;;	No
SRR12113384_k141_142568||full_1	6159	Low-quality	Viruses;Duplodnaviria;Heunggongvirae;Uroviricota;Caudoviricetes;;	No
SRR12113384_k141_542710||full_1	11011	Low-quality	Viruses;Duplodnaviria;Heunggongvirae;Uroviricota;Caudoviricetes;;	Yes	SRR12113384_k141_542710||full_1
SRR12113384_k141_542710||full_2	7367	Low-quality	Viruses;Duplodnaviria;Heunggongvirae;Uroviricota;Caudoviricetes;;	Yes	SRR12113384_k141_542710||full_2
SRR12113384_k141_603125||full_1	24566	Medium-quality	Viruses;Duplodnaviria;Heunggongvirae;Uroviricota;Caudoviricetes;;	No
SRR12113384_k141_603125||full_2	9784	Low-quality	Viruses;Duplodnaviria;Heunggongvirae;Uroviricota;Caudoviricetes;;	No
SRR12113384_k141_943160||full_1	21915	Low-quality	Viruses;Duplodnaviria;Heunggongvirae;Uroviricota;Caudoviricetes;;	Yes	SRR12113384_k141_943160||full_1,SRR12113383_k141_677889||full_1
SRR12113384_k141_491884||full_1	9982	Low-quality	Viruses;Duplodnaviria;Heunggongvirae;Uroviricota;Caudoviricetes;;	No
SRR12113384_k141_1450773||full_1	5558	Low-quality	Viruses;Duplodnaviria;Heunggongvirae;Uroviricota;Caudoviricetes;;	Yes	SRR12113384_k141_1450773||full_1
SRR12113384_k141_1792030||full_1	5551	Low-quality	Viruses;Duplodnaviria;Heunggongvirae;Uroviricota;Caudoviricetes;;	No
SRR12113384_k141_103124||full_1	5575	Low-quality	Viruses;Duplodnaviria;Heunggongvirae;Uroviricota;Caudoviricetes;;	No
SRR12113384_k141_1401010||full_1	27500	Low-quality	Viruses;Duplodnaviria;Heunggongvirae;Uroviricota;Caudoviricetes;;	Yes	SRR12113384_k141_1401010||full_1,SRR12113383_k141_617612||full_1
SRR12113384_k141_1010333||full_1	10035	Low-quality	Viruses;Duplodnaviria;Heunggongvirae;Uroviricota;Caudoviricetes;;	No
SRR12113384_k141_670209||full_1	5933	Low-quality	Viruses;Duplodnaviria;Heunggongvirae;Uroviricota;Caudoviricetes;;	No
SRR12113384_k141_1633053||full_1	22348	Low-quality	Viruses;Duplodnaviria;Heunggongvirae;Uroviricota;Caudoviricetes;;	No
SRR12113384_k141_728841||full_1	5247	Low-quality	Viruses;Duplodnaviria;Heunggongvirae;Uroviricota;Caudoviricetes;;	No
SRR12113385_k141_2242244||0_partial_1	38476	Medium-quality	;;;;;;	Yes	SRR12113385_k141_2242244||0_partial_1,SRR12113386_k141_2071834||0_partial_1,SRR12113390_k141_453718||full_1
SRR12113385_k141_400717||0_partial_1	25412	Medium-quality	Viruses;Duplodnaviria;Heunggongvirae;Uroviricota;Caudoviricetes;;	Yes	SRR12113385_k141_400717||0_partial_1,SRR12113401_k141_3478509||full,SRR12113401_k141_2771102||full,SRR12113386_k141_1909999||full,SRR12113435_k141_1110013||full_1
SRR12113385_k141_3291976||full_1	13558	Low-quality	;;;;;;	Yes	SRR12113385_k141_3291976||full_1,SRR12113401_k141_963024||0_partial,SRR12113435_k141_3316||full_1,SRR12113422_NODE_10273_length_10604_cov_0.705927||full,SRR12113431_NODE_5544_length_9515_cov_1.024286||full,SRR12113390_k141_4124506||full_1
SRR12113385_k141_2230534||full_1	5264	Low-quality	;;;;;;	Yes	SRR12113385_k141_2230534||full_1
SRR12113385_k141_2131152||full_1	20014	Medium-quality	Viruses;Duplodnaviria;Heunggongvirae;Uroviricota;Caudoviricetes;;	No
SRR12113385_k141_1396839||full_1	32336	Low-quality	Viruses;Duplodnaviria;Heunggongvirae;Uroviricota;Caudoviricetes;;	No
SRR12113385_k141_3199778||full_1	5765	Low-quality	;;;;;;	Yes	SRR12113385_k141_3199778||full_1
SRR12113385_k141_125872||full_1	5829	Low-quality	;;;;;;	Yes	SRR12113385_k141_125872||full_1
SRR12113385_k141_2039750||full_1	6843	Low-quality	;;;;;;	No
SRR12113385_k141_235073||full_1	6199	Low-quality	;;;;;;	Yes	SRR12113385_k141_235073||full_1,SRR12113401_k141_2262025||full_1,SRR12113390_k141_590845||full
SRR12113385_k141_339934||full_1	7215	Low-quality	Viruses;Duplodnaviria;Heunggongvirae;Uroviricota;Caudoviricetes;;	No
SRR12113385_k141_1943476||full_1	11265	Low-quality	;;;;;;	Yes	SRR12113385_k141_1943476||full_1
SRR12113385_k141_1731052||full_1	6366	Low-quality	;;;;;;	Yes	SRR12113385_k141_1731052||full_1
SRR12113385_k141_2580340||full_1	8861	Low-quality	;;;;;;	No
SRR12113385_k141_251341||full_1	8173	Low-quality	Viruses;Duplodnaviria;Heunggongvirae;Uroviricota;Caudoviricetes;;	No
SRR12113385_k141_3222075||full_1	7924	Low-quality	;;;;;;	Yes	SRR12113385_k141_3222075||full_1
SRR12113385_k141_1857725||full_1	9113	Low-quality	;;;;;;	No
SRR12113385_k141_2390301||full_1	9051	Low-quality	;;;;;;	Yes	SRR12113385_k141_2390301||full_1,SRR12113386_k141_2297002||full_1,SRR12113425_NODE_7192_length_6703_cov_0.565845||full
SRR12113385_k141_1662891||full_1	11136	Low-quality	Viruses;Duplodnaviria;Heunggongvirae;Uroviricota;Caudoviricetes;;	Yes	SRR12113385_k141_1662891||full_1,SRR12113390_k141_3815041||full
SRR12113385_k141_1242344||full_1	10318	Low-quality	;;;;;;	No
SRR12113385_k141_2947747||full_1	19213	Low-quality	Viruses;Duplodnaviria;Heunggongvirae;Uroviricota;Caudoviricetes;;	No
SRR12113385_k141_615405||full_1	7379	Low-quality	Viruses;Duplodnaviria;Heunggongvirae;Uroviricota;Caudoviricetes;;	Yes	SRR12113385_k141_615405||full_1,SRR12113412_k141_807728||full_1
SRR12113385_k141_82374||full_1	14726	Low-quality	Viruses;Duplodnaviria;Heunggongvirae;Uroviricota;Caudoviricetes;;	No
SRR12113385_k141_2535257||full_1	19562	Low-quality	Viruses;Duplodnaviria;Heunggongvirae;Uroviricota;Caudoviricetes;;	No
SRR12113385_k141_2541562||full_1	17369	Low-quality	;;;;;;	No
SRR12113385_k141_1905846||full_1	13590	Low-quality	Viruses;Duplodnaviria;Heunggongvirae;Uroviricota;Caudoviricetes;;	No
SRR12113385_k141_3393231||full_1	33697	Low-quality	Viruses;Duplodnaviria;Heunggongvirae;Uroviricota;Caudoviricetes;;	No
SRR12113386_k141_2592795||0_partial_1	12454	Low-quality	Viruses;Duplodnaviria;Heunggongvirae;Uroviricota;Caudoviricetes;;	No
SRR12113386_k141_2723329||0_partial_1	10155	Low-quality	Viruses;Duplodnaviria;Heunggongvirae;Uroviricota;Caudoviricetes;;	No
SRR12113386_k141_2071834||0_partial_1	37060	Medium-quality	;;;;;;	No
SRR12113386_k141_1504050||full_1	57675	Medium-quality	Viruses;Duplodnaviria;Heunggongvirae;Uroviricota;Caudoviricetes;;	No
SRR12113386_k141_2611859||full_1	13848	Low-quality	Viruses;Duplodnaviria;Heunggongvirae;Uroviricota;Caudoviricetes;;	No
SRR12113386_k141_2254345||full_1	5174	Low-quality	Viruses;Duplodnaviria;Heunggongvirae;Uroviricota;Caudoviricetes;;	No
SRR12113386_k141_2266338||full_1	9069	Low-quality	;;;;;;	No
SRR12113386_k141_2632028||full_1	16482	Low-quality	;;;;;;	No
SRR12113386_k141_457318||full_1	6550	Low-quality	;;;;;;	Yes	SRR12113386_k141_457318||full_1
SRR12113386_k141_2297002||full_1	7320	Low-quality	Viruses;Duplodnaviria;Heunggongvirae;Uroviricota;Caudoviricetes;;	No
SRR12113386_k141_480139||full_1	36551	Low-quality	Viruses;Duplodnaviria;Heunggongvirae;Uroviricota;Caudoviricetes;;	No
SRR12113386_k141_1247050||full_1	21658	Low-quality	Viruses;Duplodnaviria;Heunggongvirae;Uroviricota;Caudoviricetes;;	Yes	SRR12113386_k141_1247050||full_1,SRR12113385_k141_82374||full_1,SRR12113383_k141_869578||full,SRR12113425_NODE_2289_length_13451_cov_0.833834||full_1,SRR12113431_NODE_5473_length_9598_cov_1.077922||full_1,SRR12113419_NODE_7376_length_7259_cov_0.583847||full
SRR12113386_k141_1341294||full_1	5889	Low-quality	Viruses;Duplodnaviria;Heunggongvirae;Uroviricota;Caudoviricetes;;	No
SRR12113386_k141_2797947||full_1	5538	Low-quality	;;;;;;	No
SRR12113386_k141_1366549||full_1	5097	Low-quality	;;;;;;	Yes	SRR12113386_k141_1366549||full_1
SRR12113386_k141_1739288||full_1	8211	Low-quality	;;;;;;	Yes	SRR12113386_k141_1739288||full_1
SRR12113386_k141_2499935||full_1	7365	Low-quality	;;;;;;	No
SRR12113386_k141_302790||full_1	40058	Low-quality	Viruses;Duplodnaviria;Heunggongvirae;Uroviricota;Caudoviricetes;;	No
SRR12113386_k141_319620||full_1	6094	Low-quality	;;;;;;	Yes	SRR12113386_k141_319620||full_1
SRR12113386_k141_319782||full_1	13614	Low-quality	Viruses;Duplodnaviria;Heunggongvirae;Uroviricota;Caudoviricetes;;	No
SRR12113390_k141_708959||0_partial_1	8219	Low-quality	Viruses;Duplodnaviria;Heunggongvirae;Uroviricota;Caudoviricetes;;	No
SRR12113390_k141_2267939||0_partial_1	11465	Low-quality	Viruses;Duplodnaviria;Heunggongvirae;Uroviricota;Caudoviricetes;;	Yes	SRR12113390_k141_2267939||0_partial_1
SRR12113390_k141_865710||0_partial_1	5146	Low-quality	;;;;;;	Yes	SRR12113390_k141_865710||0_partial_1
SRR12113390_k141_448095||0_partial_1	11063	Low-quality	Viruses;Duplodnaviria;Heunggongvirae;Uroviricota;Caudoviricetes;;	Yes	SRR12113390_k141_448095||0_partial_1,SRR12113401_k141_1576595||0_partial_1,SRR12113435_k141_3816241||full
SRR12113390_k141_1025716||0_partial_1	53289	Low-quality	Viruses;Duplodnaviria;Heunggongvirae;Uroviricota;Caudoviricetes;;	No
SRR12113390_k141_4151578||0_partial_1	15512	Low-quality	Viruses;Duplodnaviria;Heunggongvirae;Uroviricota;Caudoviricetes;;	No
SRR12113390_k141_615950||0_partial_1	25742	Low-quality	Viruses;Duplodnaviria;Heunggongvirae;Uroviricota;Caudoviricetes;;	Yes	SRR12113390_k141_615950||0_partial_1,SRR12113401_k141_1209626||full,SRR12113412_k141_906746||full,SRR12113401_k141_2856203||full_1
SRR12113390_k141_2459464||0_partial_1	8623	Low-quality	Viruses;Duplodnaviria;Heunggongvirae;Uroviricota;Caudoviricetes;;	No
SRR12113390_k141_2044685||0_partial_1	12907	Low-quality	Viruses;Duplodnaviria;Heunggongvirae;Uroviricota;Caudoviricetes;;	Yes	SRR12113390_k141_2044685||0_partial_1,SRR12113435_k141_320155||full
SRR12113390_k141_1637759||0_partial_1	7419	Low-quality	;;;;;;	No
SRR12113390_k141_362708||0_partial_1	19720	Low-quality	Viruses;Duplodnaviria;Heunggongvirae;Uroviricota;Caudoviricetes;;	Yes	SRR12113390_k141_362708||0_partial_1,SRR12113435_k141_4513975||full_1,SRR12113401_k141_3421782||full
SRR12113390_k141_4333287||0_partial_1	27946	Low-quality	Viruses;Duplodnaviria;Heunggongvirae;Uroviricota;Caudoviricetes;;	Yes	SRR12113390_k141_4333287||0_partial_1,SRR12113401_k141_770866||full
SRR12113390_k141_1557092||full_1	21442	Low-quality	Viruses;Duplodnaviria;Heunggongvirae;Uroviricota;Caudoviricetes;;	Yes	SRR12113390_k141_1557092||full_1,SRR12113412_k141_3333708||full
SRR12113390_k141_573421||full_1	9458	Low-quality	Viruses;Duplodnaviria;Heunggongvirae;Uroviricota;Caudoviricetes;;	No
SRR12113390_k141_859490||full_1	11376	Medium-quality	Viruses;Duplodnaviria;Heunggongvirae;Uroviricota;Caudoviricetes;;	Yes	SRR12113390_k141_859490||full_1,SRR12113435_k141_2684975||0_partial_1
SRR12113390_k141_1567504||full_1	9788	Low-quality	Viruses;Duplodnaviria;Heunggongvirae;Uroviricota;Caudoviricetes;;	Yes	SRR12113390_k141_1567504||full_1,SRR12113426_NODE_2637_length_12165_cov_2.164313||full_1,SRR12113418_NODE_10159_length_5209_cov_1.452578||full,SRR12113401_k141_241609||full
SRR12113390_k141_435006||full_1	12647	Low-quality	;;;;;;	Yes	SRR12113390_k141_435006||full_1,SRR12113435_k141_2334102||full_1,SRR12113426_NODE_6478_length_7012_cov_0.716921||full_1,SRR12113401_k141_597149||full,SRR12113432_NODE_5848_length_7773_cov_0.746665||full
SRR12113390_k141_4401135||full_1	7912	Low-quality	;;;;;;	No
SRR12113390_k141_4406871||full_1	12523	Medium-quality	;;;;;;	Yes	SRR12113390_k141_4406871||full_1,SRR12113435_k141_3522656||full_1
SRR12113390_k141_1579285||full_1	9864	Low-quality	Viruses;Duplodnaviria;Heunggongvirae;Uroviricota;Caudoviricetes;;	Yes	SRR12113390_k141_1579285||full_1,SRR12113401_k141_2660058||full
SRR12113390_k141_4124506||full_1	8320	Low-quality	Viruses;Duplodnaviria;Heunggongvirae;Uroviricota;Caudoviricetes;;	No
SRR12113390_k141_2711367||full_1	13664	Medium-quality	;;;;;;	Yes	SRR12113390_k141_2711367||full_1
SRR12113390_k141_4411257||full_1	7778	Low-quality	;;;;;;	Yes	SRR12113390_k141_4411257||full_1,SRR12113401_k141_3230792||full
SRR12113390_k141_4415461||full_1	6032	Low-quality	Viruses;Duplodnaviria;Heunggongvirae;Uroviricota;Caudoviricetes;;	Yes	SRR12113390_k141_4415461||full_1
SRR12113390_k141_453718||full_1	6591	Low-quality	;;;;;;	No
SRR12113390_k141_2577851||full_1	6109	Low-quality	Viruses;Duplodnaviria;Heunggongvirae;Uroviricota;Caudoviricetes;;	Yes	SRR12113390_k141_2577851||full_1,SRR12113435_k141_4787125||full
SRR12113390_k141_2860531||full_1	9984	Low-quality	Viruses;Duplodnaviria;Heunggongvirae;Uroviricota;Caudoviricetes;;	Yes	SRR12113390_k141_2860531||full_1
SRR12113390_k141_3570620||full_1	18122	Low-quality	;;;;;;	No
SRR12113390_k141_32119||full_1	9507	Low-quality	;;;;;;	Yes	SRR12113390_k141_32119||full_1,SRR12113401_k141_2192005||full_1,SRR12113435_k141_1360698||full_1
SRR12113390_k141_4426375||full_1	5643	Low-quality	;;;;;;	No
SRR12113390_k141_3583063||full_1	10552	Low-quality	;;;;;;	No
SRR12113390_k141_611041||full_1	6110	Low-quality	Viruses;Duplodnaviria;Heunggongvirae;Uroviricota;Caudoviricetes;;	Yes	SRR12113390_k141_611041||full_1
SRR12113390_k141_756664||full_1	11045	Low-quality	;;;;;;	Yes	SRR12113390_k141_756664||full_1
SRR12113390_k141_3305906||full_1	5589	Low-quality	Viruses;Duplodnaviria;Heunggongvirae;Uroviricota;Caudoviricetes;;	Yes	SRR12113390_k141_3305906||full_1
SRR12113390_k141_2748985||full_1	9352	Medium-quality	Viruses;Duplodnaviria;Heunggongvirae;Uroviricota;Caudoviricetes;;	No
SRR12113390_k141_1902816||full_1	6844	Low-quality	;;;;;;	Yes	SRR12113390_k141_1902816||full_1
SRR12113390_k141_773702||full_1	6404	Low-quality	Viruses;Duplodnaviria;Heunggongvirae;Uroviricota;Caudoviricetes;;	No
SRR12113390_k141_2204601||full_1	7901	Low-quality	Viruses;Duplodnaviria;Heunggongvirae;Uroviricota;Caudoviricetes;;	Yes	SRR12113390_k141_2204601||full_1
SRR12113390_k141_4331991||full_1	7066	Low-quality	Viruses;Duplodnaviria;Heunggongvirae;Uroviricota;Caudoviricetes;;	Yes	SRR12113390_k141_4331991||full_1
SRR12113390_k141_934889||full_1	7517	Low-quality	Viruses;Duplodnaviria;Heunggongvirae;Uroviricota;Caudoviricetes;;	Yes	SRR12113390_k141_934889||full_1
SRR12113390_k141_795105||full_1	27892	Low-quality	Viruses;Duplodnaviria;Heunggongvirae;Uroviricota;Caudoviricetes;;	Yes	SRR12113390_k141_795105||full_1,SRR12113401_k141_1374905||full
SRR12113390_k141_4190958||full_1	5760	Low-quality	;;;;;;	No
SRR12113390_k141_1083277||full_1	5415	Low-quality	Viruses;Duplodnaviria;Heunggongvirae;Uroviricota;Caudoviricetes;;	Yes	SRR12113390_k141_1083277||full_1
SRR12113390_k141_1934381||full_1	29136	Low-quality	;;;;;;	No
SRR12113390_k141_1226310||full_1	9229	Low-quality	;;;;;;	No
SRR12113390_k141_823560||full_1	7498	Low-quality	;;;;;;	Yes	SRR12113390_k141_823560||full_1
SRR12113390_k141_1244607||full_1	31549	Low-quality	Viruses;Duplodnaviria;Heunggongvirae;Uroviricota;Caudoviricetes;;	No
SRR12113390_k141_2239197||full_1	13856	Low-quality	Viruses;Duplodnaviria;Heunggongvirae;Uroviricota;Caudoviricetes;;	Yes	SRR12113390_k141_2239197||full_1,SRR12113401_k141_3197197||full
SRR12113390_k141_4088128||full_1	6155	Low-quality	Viruses;Duplodnaviria;Heunggongvirae;Uroviricota;Caudoviricetes;;	No
SRR12113390_k141_116935||full_1	47297	Medium-quality	Viruses;Duplodnaviria;Heunggongvirae;Uroviricota;Caudoviricetes;;	No
SRR12113390_k141_1544323||full_1	5706	Low-quality	Viruses;Duplodnaviria;Heunggongvirae;Uroviricota;Caudoviricetes;;	No
SRR12113390_k141_4521497||full_1	54650	Medium-quality	Viruses;Duplodnaviria;Heunggongvirae;Uroviricota;Caudoviricetes;;	No
SRR12113390_k141_1551453||full_1	5816	Low-quality	Viruses;Duplodnaviria;Heunggongvirae;Uroviricota;Caudoviricetes;;	Yes	SRR12113390_k141_1551453||full_1,SRR12113435_k141_3184131||0_partial_1
SRR12113390_k141_420385||full_1	25264	Low-quality	;;;;;;	Yes	SRR12113390_k141_420385||full_1,SRR12113435_k141_1642587||full
SRR12113390_k141_3955428||full_1	15904	Low-quality	Viruses;Duplodnaviria;Heunggongvirae;Uroviricota;Caudoviricetes;;	No
SRR12113390_k141_3391577||full_1	9438	Low-quality	Viruses;Duplodnaviria;Heunggongvirae;Uroviricota;Caudoviricetes;;	Yes	SRR12113390_k141_3391577||full_1,SRR12113435_k141_4241801||full_1,SRR12113401_k141_1175032||full
SRR12113401_k141_109444||0_partial_1	7965	Low-quality	Viruses;Duplodnaviria;Heunggongvirae;Uroviricota;Caudoviricetes;;	No
SRR12113401_k141_1138920||0_partial_1	11042	Medium-quality	Viruses;Duplodnaviria;Heunggongvirae;Uroviricota;Caudoviricetes;;	No
SRR12113401_k141_1576595||0_partial_1	10366	Low-quality	Viruses;Duplodnaviria;Heunggongvirae;Uroviricota;Caudoviricetes;;	No
SRR12113401_k141_392349||0_partial_1	12971	Low-quality	Viruses;Duplodnaviria;Heunggongvirae;Uroviricota;Caudoviricetes;;	No
SRR12113401_k141_2370812||0_partial_1	9257	Low-quality	Viruses;Duplodnaviria;Heunggongvirae;Uroviricota;Caudoviricetes;;	Yes	SRR12113401_k141_2370812||0_partial_1
SRR12113401_k141_2183117||full_1	6449	Low-quality	;;;;;;	No
SRR12113401_k141_1964985||full_1	9506	Low-quality	Viruses;Duplodnaviria;Heunggongvirae;Uroviricota;Caudoviricetes;;	No
SRR12113401_k141_2192005||full_1	9507	Low-quality	;;;;;;	No
SRR12113401_k141_2846921||full_1	10302	Low-quality	;;;;;;	No
SRR12113401_k141_2856203||full_1	5640	Low-quality	Viruses;Duplodnaviria;Heunggongvirae;Uroviricota;Caudoviricetes;;	No
SRR12113401_k141_1005349||full_1	76299	Medium-quality	Viruses;Duplodnaviria;Heunggongvirae;Uroviricota;Caudoviricetes;;	Yes	SRR12113401_k141_1005349||full_1,SRR12113435_k141_1312161||full_1,SRR12113383_k141_5259||full,SRR12113390_k141_3229288||full,SRR12113384_k141_423458||full,SRR12113390_k141_1244607||full_1,SRR12113384_k141_1426608||full_1,SRR12113383_k141_1472657||full_1,SRR12113432_NODE_4269_length_9428_cov_0.671863||full,SRR12113412_k141_1261634||full
SRR12113401_k141_2758506||full_1	11228	Low-quality	;;;;;;	Yes	SRR12113401_k141_2758506||full_1,SRR12113418_NODE_2057_length_15257_cov_0.881229||full_1,SRR12113435_k141_4226424||full_1,SRR12113390_k141_4401135||full_1,SRR12113426_NODE_291_length_41365_cov_1.290121||full_1,SRR12113422_NODE_4740_length_17917_cov_0.784373||full_1
SRR12113401_k141_469663||full_1	10245	Low-quality	Viruses;Duplodnaviria;Heunggongvirae;Uroviricota;Caudoviricetes;;	Yes	SRR12113401_k141_469663||full_1
SRR12113401_k141_3335984||full_1	8130	Low-quality	Viruses;Duplodnaviria;Heunggongvirae;Uroviricota;Caudoviricetes;;	No
SRR12113401_k141_2036731||full_1	26251	Low-quality	Viruses;Duplodnaviria;Heunggongvirae;Uroviricota;Caudoviricetes;;	No
SRR12113401_k141_1167009||full_1	5253	Low-quality	Viruses;Duplodnaviria;Heunggongvirae;Uroviricota;Caudoviricetes;;	Yes	SRR12113401_k141_1167009||full_1
SRR12113401_k141_2262025||full_1	5690	Low-quality	;;;;;;	No
SRR12113401_k141_85554||full_1	9223	Low-quality	;;;;;;	No
SRR12113401_k141_2603349||full_1	6719	Low-quality	;;;;;;	No
SRR12113401_k141_3487303||full_1	37819	Low-quality	Viruses;Duplodnaviria;Heunggongvirae;Uroviricota;Caudoviricetes;;	No
SRR12113401_k141_327102||full_1	5825	Low-quality	;;;;;;	Yes	SRR12113401_k141_327102||full_1
SRR12113407_k141_2204469||0_partial_1	54837	Medium-quality	Viruses;Duplodnaviria;Heunggongvirae;Uroviricota;Caudoviricetes;;	Yes	SRR12113407_k141_2204469||0_partial_1
SRR12113407_k141_883514||0_partial_1	48076	High-quality	Viruses;Duplodnaviria;Heunggongvirae;Uroviricota;Caudoviricetes;;	Yes	SRR12113407_k141_883514||0_partial_1
SRR12113407_k141_2273972||0_partial_1	15034	Low-quality	;;;;;;	Yes	SRR12113407_k141_2273972||0_partial_1
SRR12113407_k141_1011905||0_partial_1	10685	Low-quality	;;;;;;	Yes	SRR12113407_k141_1011905||0_partial_1,SRR12113396_NODE_706_length_18180_cov_1.189664||full_1,SRR12113394_NODE_77_length_187525_cov_1.997134||0_partial_1,SRR12113397_NODE_538_length_48493_cov_4.428834||0_partial_1
SRR12113407_k141_2401172||0_partial_1	31639	Medium-quality	Viruses;Duplodnaviria;Heunggongvirae;Uroviricota;Caudoviricetes;;	Yes	SRR12113407_k141_2401172||0_partial_1
SRR12113407_k141_1644876||0_partial_1	10037	Low-quality	Viruses;Duplodnaviria;Heunggongvirae;Uroviricota;Caudoviricetes;;	Yes	SRR12113407_k141_1644876||0_partial_1
SRR12113407_k141_256296||0_partial_1	8467	Low-quality	Viruses;Duplodnaviria;Heunggongvirae;Uroviricota;Caudoviricetes;;	Yes	SRR12113407_k141_256296||0_partial_1
SRR12113407_k141_640099||0_partial_1	16382	Low-quality	Viruses;Duplodnaviria;Heunggongvirae;Uroviricota;Caudoviricetes;;	No
SRR12113407_k141_263001||0_partial_1	5695	Low-quality	Viruses;Duplodnaviria;Heunggongvirae;Uroviricota;Caudoviricetes;;	Yes	SRR12113407_k141_263001||0_partial_1
SRR12113407_k141_392197||0_partial_1	39030	High-quality	Viruses;Duplodnaviria;Heunggongvirae;Uroviricota;Caudoviricetes;;	Yes	SRR12113407_k141_392197||0_partial_1
SRR12113407_k141_2412803||0_partial_1	16492	Low-quality	;;;;;;	Yes	SRR12113407_k141_2412803||0_partial_1
SRR12113407_k141_2163208||0_partial_1	44760	Medium-quality	Viruses;Duplodnaviria;Heunggongvirae;Uroviricota;Caudoviricetes;;	Yes	SRR12113407_k141_2163208||0_partial_1
SRR12113407_k141_396967||0_partial_1	12736	Low-quality	Viruses;Duplodnaviria;Heunggongvirae;Uroviricota;Caudoviricetes;;	Yes	SRR12113407_k141_396967||0_partial_1
SRR12113407_k141_3552512||0_partial_1	42512	Medium-quality	Viruses;Duplodnaviria;Heunggongvirae;Uroviricota;Caudoviricetes;;	Yes	SRR12113407_k141_3552512||0_partial_1
SRR12113407_k141_1913817||0_partial_1	23056	Low-quality	Viruses;Duplodnaviria;Heunggongvirae;Uroviricota;Caudoviricetes;;	Yes	SRR12113407_k141_1913817||0_partial_1
SRR12113407_k141_3048694||0_partial_1	15973	Low-quality	Viruses;Duplodnaviria;Heunggongvirae;Uroviricota;Caudoviricetes;;	Yes	SRR12113407_k141_3048694||0_partial_1,SRR12113395_NODE_1705_length_6217_cov_0.750739||full_1
SRR12113407_k141_1283540||0_partial_1	17242	Low-quality	;;;;;;	No
SRR12113407_k141_1915901||0_partial_1	15649	High-quality	Viruses;Duplodnaviria;Heunggongvirae;Uroviricota;Caudoviricetes;;	Yes	SRR12113407_k141_1915901||0_partial_1
SRR12113407_k141_150918||0_partial_1	7702	Low-quality	Viruses;Duplodnaviria;Heunggongvirae;Uroviricota;Caudoviricetes;;	Yes	SRR12113407_k141_150918||0_partial_1
SRR12113407_k141_529640||0_partial_1	29161	Low-quality	Viruses;Duplodnaviria;Heunggongvirae;Uroviricota;Caudoviricetes;;	Yes	SRR12113407_k141_529640||0_partial_1
SRR12113407_k141_654126||0_partial_1	11682	Low-quality	;;;;;;	Yes	SRR12113407_k141_654126||0_partial_1,SRR12113397_NODE_6624_length_7337_cov_0.686685||full
SRR12113407_k141_24517||0_partial_1	23268	Medium-quality	Viruses;Duplodnaviria;Heunggongvirae;Uroviricota;Caudoviricetes;;	Yes	SRR12113407_k141_24517||0_partial_1,SRR12113394_NODE_1227_length_26041_cov_0.926179||0_partial,SRR12113397_NODE_7861_length_6469_cov_0.763797||full,SRR12113394_NODE_4136_length_9788_cov_0.946175||full
SRR12113407_k141_275372||0_partial_1	38913	Medium-quality	Viruses;Duplodnaviria;Heunggongvirae;Uroviricota;Caudoviricetes;;	Yes	SRR12113407_k141_275372||0_partial_1
SRR12113407_k141_3561327||0_partial_1	18034	Low-quality	Viruses;Duplodnaviria;Heunggongvirae;Uroviricota;Caudoviricetes;;	Yes	SRR12113407_k141_3561327||0_partial_1
SRR12113407_k141_1799539||0_partial_1	23643	Low-quality	Viruses;Duplodnaviria;Heunggongvirae;Uroviricota;Caudoviricetes;;	Yes	SRR12113407_k141_1799539||0_partial_1
SRR12113407_k141_412472||0_partial_1	17605	Low-quality	Viruses;Duplodnaviria;Heunggongvirae;Uroviricota;Caudoviricetes;;	Yes	SRR12113407_k141_412472||0_partial_1,SRR12113394_NODE_747_length_40677_cov_1.858545||full_1,SRR12113397_NODE_727_length_38813_cov_1.789407||full_1,SRR12113393_NODE_1392_length_7806_cov_0.843469||full
SRR12113407_k141_2178649||0_partial_1	15930	Low-quality	Viruses;Duplodnaviria;Heunggongvirae;Uroviricota;Caudoviricetes;;	Yes	SRR12113407_k141_2178649||0_partial_1
SRR12113407_k141_2055457||0_partial_1	39891	Medium-quality	Viruses;Duplodnaviria;Heunggongvirae;Uroviricota;Caudoviricetes;;	Yes	SRR12113407_k141_2055457||0_partial_1
SRR12113407_k141_165168||0_partial_1	14172	Low-quality	Viruses;Duplodnaviria;Heunggongvirae;Uroviricota;Caudoviricetes;;	Yes	SRR12113407_k141_165168||0_partial_1
SRR12113407_k141_1930972||0_partial_1	8364	Low-quality	Viruses;Duplodnaviria;Heunggongvirae;Uroviricota;Caudoviricetes;;	Yes	SRR12113407_k141_1930972||0_partial_1
SRR12113407_k141_795485||0_partial_1	52751	Medium-quality	Viruses;Duplodnaviria;Heunggongvirae;Uroviricota;Caudoviricetes;;	Yes	SRR12113407_k141_795485||0_partial_1,SRR12113397_NODE_8411_length_6144_cov_0.883829||full,SRR12113397_NODE_10247_length_5314_cov_0.860806||full
SRR12113407_k141_289556||0_partial_1	9285	Low-quality	Viruses;Duplodnaviria;Heunggongvirae;Uroviricota;Caudoviricetes;;	Yes	SRR12113407_k141_289556||0_partial_1
SRR12113407_k141_1934156||0_partial_1	35558	Medium-quality	Viruses;Duplodnaviria;Heunggongvirae;Uroviricota;Caudoviricetes;;	No
SRR12113407_k141_2063288||0_partial_1	40385	Medium-quality	Viruses;Duplodnaviria;Heunggongvirae;Uroviricota;Caudoviricetes;;	No
SRR12113407_k141_294391||0_partial_1	13945	Low-quality	Viruses;Duplodnaviria;Heunggongvirae;Uroviricota;Caudoviricetes;;	Yes	SRR12113407_k141_294391||0_partial_1
SRR12113407_k141_3326137||0_partial_1	60240	Medium-quality	Viruses;Duplodnaviria;Heunggongvirae;Uroviricota;Caudoviricetes;;	Yes	SRR12113407_k141_3326137||0_partial_1
SRR12113407_k141_2826018||0_partial_1	22345	Low-quality	Viruses;Duplodnaviria;Heunggongvirae;Uroviricota;Caudoviricetes;;	Yes	SRR12113407_k141_2826018||0_partial_1
SRR12113407_k141_50434||0_partial_1	20764	Low-quality	Viruses;Duplodnaviria;Heunggongvirae;Uroviricota;Caudoviricetes;;	Yes	SRR12113407_k141_50434||0_partial_1
SRR12113407_k141_2952578||0_partial_1	39016	Medium-quality	Viruses;Duplodnaviria;Heunggongvirae;Uroviricota;Caudoviricetes;;	Yes	SRR12113407_k141_2952578||0_partial_1
SRR12113407_k141_3584720||0_partial_1	6687	Low-quality	Viruses;Duplodnaviria;Heunggongvirae;Uroviricota;Caudoviricetes;;	Yes	SRR12113407_k141_3584720||0_partial_1
SRR12113407_k141_2324820||0_partial_1	38777	Medium-quality	Viruses;Duplodnaviria;Heunggongvirae;Uroviricota;Caudoviricetes;;	Yes	SRR12113407_k141_2324820||0_partial_1
SRR12113407_k141_432888||0_partial_1	9154	Low-quality	Viruses;Duplodnaviria;Heunggongvirae;Uroviricota;Caudoviricetes;;	Yes	SRR12113407_k141_432888||0_partial_1
SRR12113407_k141_1820486||0_partial_1	36273	Medium-quality	Viruses;Duplodnaviria;Heunggongvirae;Uroviricota;Caudoviricetes;;	No
SRR12113407_k141_1062623||0_partial_1	18828	Low-quality	Viruses;Duplodnaviria;Heunggongvirae;Uroviricota;Caudoviricetes;;	Yes	SRR12113407_k141_1062623||0_partial_1
SRR12113407_k141_1571765||0_partial_1	32962	Medium-quality	Viruses;Duplodnaviria;Heunggongvirae;Uroviricota;Caudoviricetes;;	Yes	SRR12113407_k141_1571765||0_partial_1
SRR12113407_k141_2838149||0_partial_1	15035	Low-quality	Viruses;Duplodnaviria;Heunggongvirae;Uroviricota;Caudoviricetes;;	Yes	SRR12113407_k141_2838149||0_partial_1
SRR12113407_k141_3339612||0_partial_1	13552	Low-quality	;;;;;;	Yes	SRR12113407_k141_3339612||0_partial_1,SRR12113397_NODE_7889_length_6454_cov_0.864075||full
SRR12113407_k141_308226||0_partial_1	36301	Medium-quality	Viruses;Duplodnaviria;Heunggongvirae;Uroviricota;Caudoviricetes;;	Yes	SRR12113407_k141_308226||0_partial_1,SRR12113397_NODE_4061_length_10709_cov_0.760253||full,SRR12113397_NODE_4150_length_10517_cov_0.986718||full
SRR12113407_k141_1702693||0_partial_1	34466	Low-quality	Viruses;Duplodnaviria;Heunggongvirae;Uroviricota;Caudoviricetes;;	Yes	SRR12113407_k141_1702693||0_partial_1
SRR12113407_k141_949776||0_partial_1	22336	Low-quality	Viruses;Duplodnaviria;Heunggongvirae;Uroviricota;Caudoviricetes;;	Yes	SRR12113407_k141_949776||0_partial_1
SRR12113407_k141_3218443||0_partial_1	13910	Low-quality	Viruses;Duplodnaviria;Heunggongvirae;Uroviricota;Caudoviricetes;;	Yes	SRR12113407_k141_3218443||0_partial_1
SRR12113407_k141_2468706||0_partial_1	30517	Low-quality	Viruses;Duplodnaviria;Heunggongvirae;Uroviricota;Caudoviricetes;;	Yes	SRR12113407_k141_2468706||0_partial_1
SRR12113407_k141_452902||0_partial_1	14904	Low-quality	Viruses;Duplodnaviria;Heunggongvirae;Uroviricota;Caudoviricetes;;	Yes	SRR12113407_k141_452902||0_partial_1
SRR12113407_k141_704176||0_partial_1	32031	Low-quality	Viruses;Duplodnaviria;Heunggongvirae;Uroviricota;Caudoviricetes;;	Yes	SRR12113407_k141_704176||0_partial_1
SRR12113407_k141_3864253||0_partial_1	35787	Low-quality	Viruses;Duplodnaviria;Heunggongvirae;Uroviricota;Caudoviricetes;;	Yes	SRR12113407_k141_3864253||0_partial_1
SRR12113407_k141_2356909||0_partial_1	59314	High-quality	Viruses;Duplodnaviria;Heunggongvirae;Uroviricota;Caudoviricetes;;	Yes	SRR12113407_k141_2356909||0_partial_1
SRR12113407_k141_3118275||0_partial_1	16121	Low-quality	Viruses;Duplodnaviria;Heunggongvirae;Uroviricota;Caudoviricetes;;	Yes	SRR12113407_k141_3118275||0_partial_1
SRR12113407_k141_1355024||0_partial_1	40769	High-quality	Viruses;Duplodnaviria;Heunggongvirae;Uroviricota;Caudoviricetes;;	No
SRR12113407_k141_3885340||0_partial_1	54891	Medium-quality	Viruses;Duplodnaviria;Heunggongvirae;Uroviricota;Caudoviricetes;;	Yes	SRR12113407_k141_3885340||0_partial_1,SRR12113397_NODE_2399_length_15735_cov_0.792478||full,SRR12113397_NODE_4382_length_10119_cov_0.731986||full,SRR12113397_NODE_5324_length_8659_cov_0.728903||full
SRR12113407_k141_3243637||0_partial_1	21955	Low-quality	;;;;;;	Yes	SRR12113407_k141_3243637||0_partial_1
SRR12113407_k141_1737298||0_partial_1	76980	Medium-quality	Viruses;Duplodnaviria;Heunggongvirae;Uroviricota;Caudoviricetes;;	Yes	SRR12113407_k141_1737298||0_partial_1
SRR12113407_k141_3128355||0_partial_1	36930	High-quality	Viruses;Duplodnaviria;Heunggongvirae;Uroviricota;Caudoviricetes;;	Yes	SRR12113407_k141_3128355||0_partial_1
SRR12113407_k141_1110686||0_partial_1	39863	High-quality	Viruses;Duplodnaviria;Heunggongvirae;Uroviricota;Caudoviricetes;;	Yes	SRR12113407_k141_1110686||0_partial_1
SRR12113407_k141_3761486||0_partial_1	7172	Low-quality	Viruses;Duplodnaviria;Heunggongvirae;Uroviricota;Caudoviricetes;;	Yes	SRR12113407_k141_3761486||0_partial_1
SRR12113407_k141_1496079||0_partial_1	35646	High-quality	Viruses;Duplodnaviria;Heunggongvirae;Uroviricota;Caudoviricetes;;	Yes	SRR12113407_k141_1496079||0_partial_1
SRR12113407_k141_3902978||0_partial_1	36747	Medium-quality	Viruses;Duplodnaviria;Heunggongvirae;Uroviricota;Caudoviricetes;;	Yes	SRR12113407_k141_3902978||0_partial_1
SRR12113407_k141_1374826||0_partial_1	25032	Medium-quality	Viruses;Duplodnaviria;Heunggongvirae;Uroviricota;Caudoviricetes;;	Yes	SRR12113407_k141_1374826||0_partial_1
SRR12113407_k141_3644252||0_partial_1	25137	Low-quality	Viruses;Duplodnaviria;Heunggongvirae;Uroviricota;Caudoviricetes;;	Yes	SRR12113407_k141_3644252||0_partial_1
SRR12113407_k141_3397770||0_partial_1	29691	Low-quality	Viruses;Duplodnaviria;Heunggongvirae;Uroviricota;Caudoviricetes;;	Yes	SRR12113407_k141_3397770||0_partial_1
SRR12113407_k141_2273298||full_1	36634	Medium-quality	Viruses;Duplodnaviria;Heunggongvirae;Uroviricota;Caudoviricetes;;	Yes	SRR12113407_k141_2273298||full_1
SRR12113407_k141_127700||full_1	11798	Low-quality	Viruses;Duplodnaviria;Heunggongvirae;Uroviricota;Caudoviricetes;;	Yes	SRR12113407_k141_127700||full_1,SRR12113394_NODE_2148_length_16567_cov_1.057968||full_1
SRR12113407_k141_1138391||full_1	62956	High-quality	Viruses;Duplodnaviria;Heunggongvirae;Uroviricota;Caudoviricetes;;	Yes	SRR12113407_k141_1138391||full_1,SRR12113394_NODE_460_length_57370_cov_1.395682||full_1,SRR12113397_NODE_819_length_35395_cov_0.944823||full,SRR12113397_NODE_1455_length_22556_cov_0.967899||full
SRR12113407_k141_506921||full_1	23365	Low-quality	Viruses;Duplodnaviria;Heunggongvirae;Uroviricota;Caudoviricetes;;	Yes	SRR12113407_k141_506921||full_1
SRR12113407_k141_759806||full_1	33825	Medium-quality	Viruses;Duplodnaviria;Heunggongvirae;Uroviricota;Caudoviricetes;;	Yes	SRR12113407_k141_759806||full_1,SRR12113394_NODE_1993_length_17618_cov_1.518781||full,SRR12113397_NODE_2468_length_15398_cov_1.076157||full
SRR12113407_k141_3789752||full_1	43012	Medium-quality	Viruses;Duplodnaviria;Heunggongvirae;Uroviricota;Caudoviricetes;;	Yes	SRR12113407_k141_3789752||full_1
SRR12113407_k141_2529280||full_1	6550	Low-quality	Viruses;Duplodnaviria;Heunggongvirae;Uroviricota;Caudoviricetes;;	No
SRR12113407_k141_508660||full_1	9608	Low-quality	Viruses;Duplodnaviria;Heunggongvirae;Uroviricota;Caudoviricetes;;	Yes	SRR12113407_k141_508660||full_1
SRR12113407_k141_1771819||full_1	5860	Low-quality	Viruses;Duplodnaviria;Heunggongvirae;Uroviricota;Caudoviricetes;;	No
SRR12113407_k141_3792259||full_1	5358	Low-quality	Viruses;Duplodnaviria;Heunggongvirae;Uroviricota;Caudoviricetes;;	No
SRR12113407_k141_6019||full_1	25830	Low-quality	Viruses;Duplodnaviria;Heunggongvirae;Uroviricota;Caudoviricetes;;	Yes	SRR12113407_k141_6019||full_1
SRR12113407_k141_1773439||full_1	5722	Low-quality	;;;;;;	Yes	SRR12113407_k141_1773439||full_1
SRR12113407_k141_1648183||full_1	10628	Low-quality	;;;;;;	Yes	SRR12113407_k141_1648183||full_1
SRR12113407_k141_1648183||full_2	14449	Low-quality	Viruses;Duplodnaviria;Heunggongvirae;Uroviricota;Caudoviricetes;;	Yes	SRR12113407_k141_1648183||full_2
SRR12113407_k141_890010||full_1	25177	Medium-quality	Viruses;Duplodnaviria;Heunggongvirae;Uroviricota;Caudoviricetes;;	Yes	SRR12113407_k141_890010||full_1
SRR12113407_k141_2153791||full_1	31609	Medium-quality	Viruses;Duplodnaviria;Heunggongvirae;Uroviricota;Caudoviricetes;;	Yes	SRR12113407_k141_2153791||full_1
SRR12113407_k141_2913776||full_1	39372	High-quality	Viruses;Duplodnaviria;Heunggongvirae;Uroviricota;Caudoviricetes;;	Yes	SRR12113407_k141_2913776||full_1
SRR12113407_k141_3545144||full_1	13031	Low-quality	Viruses;Duplodnaviria;Heunggongvirae;Uroviricota;Caudoviricetes;;	Yes	SRR12113407_k141_3545144||full_1,SRR12113394_NODE_566_length_50468_cov_1.242307||full_1
SRR12113407_k141_3923761||full_1	15187	Low-quality	Viruses;Duplodnaviria;Heunggongvirae;Uroviricota;Caudoviricetes;;	Yes	SRR12113407_k141_3923761||full_1
SRR12113407_k141_2032370||full_1	25089	Medium-quality	Viruses;Duplodnaviria;Heunggongvirae;Uroviricota;Caudoviricetes;;	Yes	SRR12113407_k141_2032370||full_1
SRR12113407_k141_2157629||full_1	38875	Medium-quality	Viruses;Duplodnaviria;Heunggongvirae;Uroviricota;Caudoviricetes;;	Yes	SRR12113407_k141_2157629||full_1
SRR12113407_k141_3295994||full_1	14391	Low-quality	Viruses;Duplodnaviria;Heunggongvirae;Uroviricota;Caudoviricetes;;	Yes	SRR12113407_k141_3295994||full_1
SRR12113407_k141_392712||full_1	6118	Low-quality	Viruses;Duplodnaviria;Heunggongvirae;Uroviricota;Caudoviricetes;;	Yes	SRR12113407_k141_392712||full_1
SRR12113407_k141_1655233||full_1	17706	Low-quality	Viruses;Duplodnaviria;Heunggongvirae;Uroviricota;Caudoviricetes;;	Yes	SRR12113407_k141_1655233||full_1
SRR12113407_k141_1529558||full_1	9525	Low-quality	Viruses;Duplodnaviria;Heunggongvirae;Uroviricota;Caudoviricetes;;	Yes	SRR12113407_k141_1529558||full_1,SRR12113397_NODE_2698_length_14443_cov_1.206901||full_1
SRR12113407_k141_898026||full_1	9783	Low-quality	Viruses;Duplodnaviria;Heunggongvirae;Uroviricota;Caudoviricetes;;	Yes	SRR12113407_k141_898026||full_1
SRR12113407_k141_1783610||full_1	50085	Medium-quality	Viruses;Duplodnaviria;Heunggongvirae;Uroviricota;Caudoviricetes;;	Yes	SRR12113407_k141_1783610||full_1,SRR12113394_NODE_861_length_35611_cov_0.998732||full_1,SRR12113394_NODE_1651_length_20388_cov_1.013178||full,SRR12113397_NODE_4256_length_10342_cov_0.855507||full,SRR12113397_NODE_6994_length_7034_cov_0.782539||full
SRR12113407_k141_1403856||full_1	12527	Low-quality	Viruses;Duplodnaviria;Heunggongvirae;Uroviricota;Caudoviricetes;;	Yes	SRR12113407_k141_1403856||full_1
SRR12113407_k141_3171974||full_1	12292	Low-quality	;;;;;;	Yes	SRR12113407_k141_3171974||full_1
SRR12113407_k141_3427155||full_1	26558	Medium-quality	Viruses;Duplodnaviria;Heunggongvirae;Uroviricota;Caudoviricetes;;	Yes	SRR12113407_k141_3427155||full_1
SRR12113407_k141_3049478||full_1	14424	Low-quality	;;;;;;	Yes	SRR12113407_k141_3049478||full_1
SRR12113407_k141_2671901||full_1	65360	Medium-quality	Viruses;Duplodnaviria;Heunggongvirae;Uroviricota;Caudoviricetes;;	Yes	SRR12113407_k141_2671901||full_1
SRR12113407_k141_3175845||full_1	8039	Low-quality	Viruses;Duplodnaviria;Heunggongvirae;Uroviricota;Caudoviricetes;;	Yes	SRR12113407_k141_3175845||full_1
SRR12113407_k141_651572||full_1	19869	Low-quality	Viruses;Duplodnaviria;Heunggongvirae;Uroviricota;Caudoviricetes;;	Yes	SRR12113407_k141_651572||full_1
SRR12113407_k141_1917205||full_1	6050	Low-quality	Viruses;Duplodnaviria;Heunggongvirae;Uroviricota;Caudoviricetes;;	Yes	SRR12113407_k141_1917205||full_1
SRR12113407_k141_2296203||full_1	9988	Low-quality	Viruses;Duplodnaviria;Heunggongvirae;Uroviricota;Caudoviricetes;;	Yes	SRR12113407_k141_2296203||full_1
SRR12113407_k141_2927017||full_1	5373	Low-quality	Viruses;Duplodnaviria;Heunggongvirae;Uroviricota;Caudoviricetes;;	Yes	SRR12113407_k141_2927017||full_1
SRR12113407_k141_1538849||full_1	39042	Medium-quality	Viruses;Duplodnaviria;Heunggongvirae;Uroviricota;Caudoviricetes;;	Yes	SRR12113407_k141_1538849||full_1
SRR12113407_k141_784589||full_1	7803	Low-quality	Viruses;Duplodnaviria;Heunggongvirae;Uroviricota;Caudoviricetes;;	Yes	SRR12113407_k141_784589||full_1
SRR12113407_k141_2929975||full_1	5320	Low-quality	;;;;;;	Yes	SRR12113407_k141_2929975||full_1
SRR12113407_k141_3940912||full_1	34131	High-quality	Viruses;Duplodnaviria;Heunggongvirae;Uroviricota;Caudoviricetes;;	Yes	SRR12113407_k141_3940912||full_1
SRR12113407_k141_3056481||full_1	52510	Medium-quality	Viruses;Duplodnaviria;Heunggongvirae;Uroviricota;Caudoviricetes;;	Yes	SRR12113407_k141_3056481||full_1
SRR12113407_k141_277439||full_1	11335	Low-quality	Viruses;Duplodnaviria;Heunggongvirae;Uroviricota;Caudoviricetes;;	Yes	SRR12113407_k141_277439||full_1
SRR12113407_k141_2302771||full_1	19444	Low-quality	Viruses;Duplodnaviria;Heunggongvirae;Uroviricota;Caudoviricetes;;	Yes	SRR12113407_k141_2302771||full_1
SRR12113407_k141_2933030||full_1	9183	Low-quality	Viruses;Duplodnaviria;Heunggongvirae;Uroviricota;Caudoviricetes;;	Yes	SRR12113407_k141_2933030||full_1,SRR12113397_NODE_3417_length_12216_cov_0.740260||full_1,SRR12113394_NODE_5058_length_8432_cov_0.805539||full_1,SRR12113395_NODE_2330_length_5125_cov_0.846138||full
SRR12113407_k141_410018||full_1	9308	Low-quality	;;;;;;	Yes	SRR12113407_k141_410018||full_1
SRR12113407_k141_2938873||full_1	23151	Medium-quality	Viruses;Duplodnaviria;Heunggongvirae;Uroviricota;Caudoviricetes;;	Yes	SRR12113407_k141_2938873||full_1
SRR12113407_k141_1170962||full_1	51488	High-quality	Viruses;Duplodnaviria;Heunggongvirae;Uroviricota;Caudoviricetes;;	Yes	SRR12113407_k141_1170962||full_1
SRR12113407_k141_544541||full_1	35472	High-quality	Viruses;Duplodnaviria;Heunggongvirae;Uroviricota;Caudoviricetes;;	No
SRR12113407_k141_1804419||full_1	22495	Medium-quality	Viruses;Duplodnaviria;Heunggongvirae;Uroviricota;Caudoviricetes;;	Yes	SRR12113407_k141_1804419||full_1,SRR12113394_NODE_2886_length_12896_cov_0.895137||full,SRR12113397_NODE_8623_length_6025_cov_0.652255||full
SRR12113407_k141_2438999||full_1	48121	Medium-quality	Viruses;Duplodnaviria;Heunggongvirae;Uroviricota;Caudoviricetes;;	Yes	SRR12113407_k141_2438999||full_1
SRR12113407_k141_3831262||full_1	40837	Low-quality	Viruses;Duplodnaviria;Heunggongvirae;Uroviricota;Caudoviricetes;;	Yes	SRR12113407_k141_3831262||full_1
SRR12113407_k141_45462||full_1	6273	Low-quality	;;;;;;	Yes	SRR12113407_k141_45462||full_1
SRR12113407_k141_2065156||full_1	33756	Low-quality	Viruses;Duplodnaviria;Heunggongvirae;Uroviricota;Caudoviricetes;;	Yes	SRR12113407_k141_2065156||full_1
SRR12113407_k141_47463||full_1	44455	Medium-quality	Viruses;Duplodnaviria;Heunggongvirae;Uroviricota;Caudoviricetes;;	Yes	SRR12113407_k141_47463||full_1
SRR12113407_k141_428341||full_1	31093	Low-quality	Viruses;Duplodnaviria;Heunggongvirae;Uroviricota;Caudoviricetes;;	Yes	SRR12113407_k141_428341||full_1
SRR12113407_k141_1434042||full_1	34520	Medium-quality	Viruses;Duplodnaviria;Heunggongvirae;Uroviricota;Caudoviricetes;;	Yes	SRR12113407_k141_1434042||full_1
SRR12113407_k141_679575||full_1	27784	Medium-quality	Viruses;Duplodnaviria;Heunggongvirae;Uroviricota;Caudoviricetes;;	Yes	SRR12113407_k141_679575||full_1
SRR12113407_k141_3960195||full_1	22091	Low-quality	Viruses;Duplodnaviria;Heunggongvirae;Uroviricota;Caudoviricetes;;	Yes	SRR12113407_k141_3960195||full_1
SRR12113407_k141_1815600||full_1	16579	Low-quality	;;;;;;	Yes	SRR12113407_k141_1815600||full_1
SRR12113407_k141_3457780||full_1	22074	Medium-quality	Viruses;Duplodnaviria;Heunggongvirae;Uroviricota;Caudoviricetes;;	Yes	SRR12113407_k141_3457780||full_1
SRR12113407_k141_3203897||full_1	9859	Low-quality	Viruses;Duplodnaviria;Heunggongvirae;Uroviricota;Caudoviricetes;;	Yes	SRR12113407_k141_3203897||full_1
SRR12113407_k141_3204269||full_1	9049	Low-quality	Viruses;Duplodnaviria;Heunggongvirae;Uroviricota;Caudoviricetes;;	Yes	SRR12113407_k141_3204269||full_1
SRR12113407_k141_3333276||full_1	30960	Medium-quality	Viruses;Duplodnaviria;Heunggongvirae;Uroviricota;Caudoviricetes;;	Yes	SRR12113407_k141_3333276||full_1
SRR12113407_k141_560681||full_1	14841	Low-quality	Viruses;Duplodnaviria;Heunggongvirae;Uroviricota;Caudoviricetes;;	Yes	SRR12113407_k141_560681||full_1
SRR12113407_k141_1317065||full_1	45444	High-quality	Viruses;Duplodnaviria;Heunggongvirae;Uroviricota;Caudoviricetes;;	Yes	SRR12113407_k141_1317065||full_1,SRR12113406_NODE_5928_length_7583_cov_0.503353||full
SRR12113407_k141_563119||full_1	9437	Low-quality	;;;;;;	Yes	SRR12113407_k141_563119||full_1
SRR12113407_k141_1573860||full_1	16546	Low-quality	Viruses;Duplodnaviria;Heunggongvirae;Uroviricota;Caudoviricetes;;	Yes	SRR12113407_k141_1573860||full_1
SRR12113407_k141_1064536||full_1	16454	Low-quality	;;;;;;	Yes	SRR12113407_k141_1064536||full_1
SRR12113407_k141_1445720||full_1	26212	Medium-quality	Viruses;Duplodnaviria;Heunggongvirae;Uroviricota;Caudoviricetes;;	Yes	SRR12113407_k141_1445720||full_1
SRR12113407_k141_1197150||full_1	7501	Low-quality	;;;;;;	Yes	SRR12113407_k141_1197150||full_1
SRR12113407_k141_1956808||full_1	14695	Low-quality	Viruses;Duplodnaviria;Heunggongvirae;Uroviricota;Caudoviricetes;;	Yes	SRR12113407_k141_1956808||full_1
SRR12113407_k141_1198925||full_1	28509	Medium-quality	Viruses;Duplodnaviria;Heunggongvirae;Uroviricota;Caudoviricetes;;	No
SRR12113407_k141_2462490||full_1	5262	Low-quality	Viruses;Duplodnaviria;Heunggongvirae;Uroviricota;Caudoviricetes;;	Yes	SRR12113407_k141_2462490||full_1
SRR12113407_k141_823377||full_1	7010	Low-quality	;;;;;;	Yes	SRR12113407_k141_823377||full_1
SRR12113407_k141_1960818||full_1	6237	Low-quality	;;;;;;	Yes	SRR12113407_k141_1960818||full_1
SRR12113407_k141_3724120||full_1	11950	Low-quality	Viruses;Duplodnaviria;Heunggongvirae;Uroviricota;Caudoviricetes;;	Yes	SRR12113407_k141_3724120||full_1,SRR12113397_NODE_2181_length_16952_cov_0.730639||full_1
SRR12113407_k141_1331274||full_1	17714	Low-quality	Viruses;Duplodnaviria;Heunggongvirae;Uroviricota;Caudoviricetes;;	Yes	SRR12113407_k141_1331274||full_1
SRR12113407_k141_3219785||full_1	35884	Medium-quality	Viruses;Duplodnaviria;Heunggongvirae;Uroviricota;Caudoviricetes;;	Yes	SRR12113407_k141_3219785||full_1
SRR12113407_k141_3350000||full_1	24728	Medium-quality	Viruses;Duplodnaviria;Heunggongvirae;Uroviricota;Caudoviricetes;;	Yes	SRR12113407_k141_3350000||full_1
SRR12113407_k141_317212||full_1	5896	Not-determined	;;;;;;	Yes	SRR12113407_k141_317212||full_1
SRR12113407_k141_579059||full_1	26018	Low-quality	Viruses;Duplodnaviria;Heunggongvirae;Uroviricota;Caudoviricetes;;	Yes	SRR12113407_k141_579059||full_1
SRR12113407_k141_1459618||full_1	42812	Medium-quality	Viruses;Duplodnaviria;Heunggongvirae;Uroviricota;Caudoviricetes;;	Yes	SRR12113407_k141_1459618||full_1,SRR12113394_NODE_3686_length_10688_cov_0.748414||full,SRR12113394_NODE_6282_length_7150_cov_0.878400||full,SRR12113394_NODE_7187_length_6456_cov_0.653974||full
SRR12113407_k141_1084159||full_1	16636	Low-quality	;;;;;;	Yes	SRR12113407_k141_1084159||full_1
SRR12113407_k141_457335||full_1	35219	High-quality	Viruses;Duplodnaviria;Heunggongvirae;Uroviricota;Caudoviricetes;;	Yes	SRR12113407_k141_457335||full_1,SRR12113406_NODE_29_length_181847_cov_1.616124||0_partial_1,SRR12113402_NODE_15_length_237455_cov_3.395706||0_partial_1,SRR12113400_NODE_205_length_14864_cov_1.216326||full,SRR12113400_NODE_424_length_9032_cov_1.303987||full,SRR12113405_NODE_715_length_7468_cov_0.716932||full,SRR12113400_NODE_746_length_6316_cov_1.370334||full
SRR12113407_k141_2348323||full_1	38991	Low-quality	Viruses;Duplodnaviria;Heunggongvirae;Uroviricota;Caudoviricetes;;	Yes	SRR12113407_k141_2348323||full_1
SRR12113407_k141_3609283||full_1	37040	Medium-quality	Viruses;Duplodnaviria;Heunggongvirae;Uroviricota;Caudoviricetes;;	Yes	SRR12113407_k141_3609283||full_1
SRR12113407_k141_2857191||full_1	5246	Low-quality	;;;;;;	Yes	SRR12113407_k141_2857191||full_1
SRR12113407_k141_1972991||full_1	37645	High-quality	Viruses;Duplodnaviria;Heunggongvirae;Uroviricota;Caudoviricetes;;	Yes	SRR12113407_k141_1972991||full_1
SRR12113407_k141_2354109||full_1	28800	Medium-quality	Viruses;Duplodnaviria;Heunggongvirae;Uroviricota;Caudoviricetes;;	Yes	SRR12113407_k141_2354109||full_1
SRR12113407_k141_2729464||full_1	60717	High-quality	Viruses;Duplodnaviria;Heunggongvirae;Uroviricota;Caudoviricetes;;	Yes	SRR12113407_k141_2729464||full_1
SRR12113407_k141_2479857||full_1	37121	Low-quality	Viruses;Duplodnaviria;Heunggongvirae;Uroviricota;Caudoviricetes;;	Yes	SRR12113407_k141_2479857||full_1
SRR12113407_k141_2228597||full_1	8880	Low-quality	;;;;;;	Yes	SRR12113407_k141_2228597||full_1
SRR12113407_k141_1351635||full_1	8576	Low-quality	Viruses;Duplodnaviria;Heunggongvirae;Uroviricota;Caudoviricetes;;	Yes	SRR12113407_k141_1351635||full_1
SRR12113407_k141_2111675||full_1	12714	Low-quality	Viruses;Duplodnaviria;Heunggongvirae;Uroviricota;Caudoviricetes;;	Yes	SRR12113407_k141_2111675||full_1
SRR12113407_k141_223115||full_1	7593	Low-quality	Viruses;Duplodnaviria;Heunggongvirae;Uroviricota;Caudoviricetes;;	Yes	SRR12113407_k141_223115||full_1
SRR12113407_k141_2490937||full_1	13222	Low-quality	Viruses;Duplodnaviria;Heunggongvirae;Uroviricota;Caudoviricetes;;	No
SRR12113407_k141_3377267||full_1	6250	Low-quality	Viruses;Duplodnaviria;Heunggongvirae;Uroviricota;Caudoviricetes;;	Yes	SRR12113407_k141_3377267||full_1
SRR12113407_k141_1234308||full_1	66819	High-quality	Viruses;Duplodnaviria;Heunggongvirae;Uroviricota;Caudoviricetes;;	Yes	SRR12113407_k141_1234308||full_1
SRR12113407_k141_3000956||full_1	13185	Low-quality	Viruses;Duplodnaviria;Heunggongvirae;Uroviricota;Caudoviricetes;;	Yes	SRR12113407_k141_3000956||full_1
SRR12113407_k141_4011260||full_1	13981	Low-quality	;;;;;;	Yes	SRR12113407_k141_4011260||full_1,SRR12113402_NODE_8359_length_5195_cov_0.452841||full
SRR12113407_k141_1869508||full_1	37614	High-quality	Viruses;Duplodnaviria;Heunggongvirae;Uroviricota;Caudoviricetes;;	Yes	SRR12113407_k141_1869508||full_1
SRR12113407_k141_3515448||full_1	12254	Low-quality	;;;;;;	Yes	SRR12113407_k141_3515448||full_1
SRR12113407_k141_3515864||full_1	11542	Low-quality	;;;;;;	Yes	SRR12113407_k141_3515864||full_1
SRR12113407_k141_2124595||full_1	38424	High-quality	Viruses;Duplodnaviria;Heunggongvirae;Uroviricota;Caudoviricetes;;	Yes	SRR12113407_k141_2124595||full_1
SRR12113407_k141_3900422||full_1	39630	Medium-quality	Viruses;Duplodnaviria;Heunggongvirae;Uroviricota;Caudoviricetes;;	Yes	SRR12113407_k141_3900422||full_1
SRR12113407_k141_2251675||full_1	5006	Low-quality	;;;;;;	Yes	SRR12113407_k141_2251675||full_1
SRR12113407_k141_1625343||full_1	8015	Low-quality	Viruses;Duplodnaviria;Heunggongvirae;Uroviricota;Caudoviricetes;;	Yes	SRR12113407_k141_1625343||full_1
SRR12113407_k141_488519||full_1	16087	Low-quality	;;;;;;	No
SRR12113407_k141_744218||full_1	22163	Medium-quality	Viruses;Duplodnaviria;Heunggongvirae;Uroviricota;Caudoviricetes;;	Yes	SRR12113407_k141_744218||full_1
SRR12113407_k141_873389||full_1	9139	Low-quality	;;;;;;	Yes	SRR12113407_k141_873389||full_1
SRR12113407_k141_1630013||full_1	6305	Low-quality	;;;;;;	Yes	SRR12113407_k141_1630013||full_1
SRR12113407_k141_1630890||full_1	17167	Low-quality	;;;;;;	No
SRR12113407_k141_1757917||full_1	8581	Low-quality	Viruses;Duplodnaviria;Heunggongvirae;Uroviricota;Caudoviricetes;;	Yes	SRR12113407_k141_1757917||full_1
SRR12113407_k141_2387791||full_1	41048	High-quality	Viruses;Duplodnaviria;Heunggongvirae;Uroviricota;Caudoviricetes;;	Yes	SRR12113407_k141_2387791||full_1,SRR12113394_NODE_5004_length_8491_cov_0.843615||full
SRR12113407_k141_116747||full_1	65238	High-quality	Viruses;Duplodnaviria;Heunggongvirae;Uroviricota;Caudoviricetes;;	Yes	SRR12113407_k141_116747||full_1
SRR12113407_k141_878893||full_1	7340	Low-quality	Viruses;Duplodnaviria;Heunggongvirae;Uroviricota;Caudoviricetes;;	Yes	SRR12113407_k141_878893||full_1
SRR12113407_k141_1257617||full_1	10525	Low-quality	Viruses;Duplodnaviria;Heunggongvirae;Uroviricota;Caudoviricetes;;	Yes	SRR12113407_k141_1257617||full_1
SRR12113407_k141_3152397||full_1	20725	Medium-quality	Viruses;Duplodnaviria;Heunggongvirae;Uroviricota;Caudoviricetes;;	Yes	SRR12113407_k141_3152397||full_1
SRR12113412_k141_972179||0_partial_1	8545	Low-quality	Viruses;Duplodnaviria;Heunggongvirae;Uroviricota;Caudoviricetes;;	Yes	SRR12113412_k141_972179||0_partial_1,SRR12113390_k141_708959||0_partial_1
SRR12113412_k141_949738||full_1	11425	Low-quality	Viruses;Duplodnaviria;Heunggongvirae;Uroviricota;Caudoviricetes;;	Yes	SRR12113412_k141_949738||full_1,SRR12113383_k141_331242||full_1,SRR12113430_NODE_7144_length_7995_cov_1.368582||full,SRR12113384_k141_1675043||full
SRR12113412_k141_1888983||full_1	5415	Low-quality	Viruses;Duplodnaviria;Heunggongvirae;Uroviricota;Caudoviricetes;;	No
SRR12113412_k141_1912742||full_1	38430	Low-quality	Viruses;Duplodnaviria;Heunggongvirae;Uroviricota;Caudoviricetes;;	Yes	SRR12113412_k141_1912742||full_1,SRR12113430_NODE_1422_length_25495_cov_4.712354||full_1,SRR12113430_NODE_1596_length_23648_cov_4.355300||full_1,SRR12113383_k141_1458609||full_1,SRR12113384_k141_603125||full_1,SRR12113383_k141_1104800||full,SRR12113383_k141_636711||full,SRR12113384_k141_603125||full_2
SRR12113412_k141_2860880||full_1	11527	Low-quality	Viruses;Duplodnaviria;Heunggongvirae;Uroviricota;Caudoviricetes;Unassigned order;Herelleviridae	Yes	SRR12113412_k141_2860880||full_1,SRR12113421_NODE_3164_length_10920_cov_2.381914||full,SRR12113383_k141_1220537||full_1,SRR12113384_k141_628811||full_1
SRR12113412_k141_1934479||full_1	10466	Low-quality	Viruses;Duplodnaviria;Heunggongvirae;Uroviricota;Caudoviricetes;;	No
SRR12113412_k141_1016486||full_1	22338	Medium-quality	Viruses;Duplodnaviria;Heunggongvirae;Uroviricota;Caudoviricetes;;	Yes	SRR12113412_k141_1016486||full_1,SRR12113430_NODE_8512_length_7074_cov_4.022888||full,SRR12113433_NODE_10128_length_5089_cov_0.762999||full
SRR12113412_k141_2900432||full_1	10385	Low-quality	Viruses;Duplodnaviria;Heunggongvirae;Uroviricota;Caudoviricetes;;	Yes	SRR12113412_k141_2900432||full_1
SRR12113412_k141_1974358||full_1	5626	Low-quality	Viruses;Duplodnaviria;Heunggongvirae;Uroviricota;Caudoviricetes;;	Yes	SRR12113412_k141_1974358||full_1
SRR12113412_k141_1509612||full_1	7861	Low-quality	Viruses;Duplodnaviria;Heunggongvirae;Uroviricota;Caudoviricetes;;	Yes	SRR12113412_k141_1509612||full_1
SRR12113412_k141_2928174||full_1	43279	Low-quality	Viruses;Duplodnaviria;Heunggongvirae;Uroviricota;Caudoviricetes;;	Yes	SRR12113412_k141_2928174||full_1
SRR12113412_k141_1527185||full_1	17703	Low-quality	Viruses;Duplodnaviria;Heunggongvirae;Uroviricota;Caudoviricetes;;	No
SRR12113412_k141_2003443||full_1	16628	Low-quality	Viruses;Duplodnaviria;Heunggongvirae;Uroviricota;Caudoviricetes;;	Yes	SRR12113412_k141_2003443||full_1
SRR12113412_k141_1575212||full_1	6407	Low-quality	Viruses;Duplodnaviria;Heunggongvirae;Uroviricota;Caudoviricetes;;	Yes	SRR12113412_k141_1575212||full_1
SRR12113412_k141_2040873||full_1	9706	Low-quality	Viruses;Duplodnaviria;Heunggongvirae;Uroviricota;Caudoviricetes;;	Yes	SRR12113412_k141_2040873||full_1
SRR12113412_k141_2550889||full_1	5554	Low-quality	;;;;;;	Yes	SRR12113412_k141_2550889||full_1
SRR12113412_k141_689344||full_1	9336	Low-quality	Viruses;Duplodnaviria;Heunggongvirae;Uroviricota;Caudoviricetes;;	Yes	SRR12113412_k141_689344||full_1
SRR12113412_k141_3509871||full_1	5198	Low-quality	;;;;;;	Yes	SRR12113412_k141_3509871||full_1
SRR12113412_k141_1637724||full_1	24728	Medium-quality	Viruses;Duplodnaviria;Heunggongvirae;Uroviricota;Caudoviricetes;;	Yes	SRR12113412_k141_1637724||full_1
SRR12113412_k141_2595246||full_1	30677	Medium-quality	Viruses;Duplodnaviria;Heunggongvirae;Uroviricota;Caudoviricetes;;	Yes	SRR12113412_k141_2595246||full_1
SRR12113412_k141_742530||full_1	9042	Low-quality	Viruses;Duplodnaviria;Heunggongvirae;Uroviricota;Caudoviricetes;;	No
SRR12113412_k141_272054||full_1	5010	Low-quality	Viruses;Duplodnaviria;Heunggongvirae;Uroviricota;Caudoviricetes;;	Yes	SRR12113412_k141_272054||full_1
SRR12113412_k141_316738||full_1	5861	Low-quality	Viruses;Duplodnaviria;Heunggongvirae;Uroviricota;Caudoviricetes;;	Yes	SRR12113412_k141_316738||full_1
SRR12113412_k141_807728||full_1	7154	Low-quality	Viruses;Duplodnaviria;Heunggongvirae;Uroviricota;Caudoviricetes;;	No
SRR12113412_k141_1747325||full_1	12780	Low-quality	Viruses;Duplodnaviria;Heunggongvirae;Uroviricota;Caudoviricetes;;	No
SRR12113412_k141_342199||full_1	51303	High-quality	Viruses;Duplodnaviria;Heunggongvirae;Uroviricota;Caudoviricetes;;	Yes	SRR12113412_k141_342199||full_1,SRR12113390_k141_4151578||0_partial_1,SRR12113390_k141_3955428||full_1,SRR12113401_k141_2015833||full,SRR12113401_k141_1751240||full,SRR12113401_k141_1589590||full
SRR12113412_k141_862018||full_1	5199	Low-quality	Viruses;Duplodnaviria;Heunggongvirae;Uroviricota;Caudoviricetes;;	Yes	SRR12113412_k141_862018||full_1
SRR12113412_k141_2242694||full_1	7060	Low-quality	Viruses;Duplodnaviria;Heunggongvirae;Uroviricota;Caudoviricetes;;	Yes	SRR12113412_k141_2242694||full_1
SRR12113412_k141_3678182||full_1	5304	Low-quality	;;;;;;	Yes	SRR12113412_k141_3678182||full_1
SRR12113412_k141_396222||full_1	5263	Low-quality	Viruses;Duplodnaviria;Heunggongvirae;Uroviricota;Caudoviricetes;;	Yes	SRR12113412_k141_396222||full_1
SRR12113412_k141_1816691||full_1	10809	Low-quality	Viruses;Duplodnaviria;Heunggongvirae;Uroviricota;Caudoviricetes;;	No
SRR12113412_k141_3731888||full_1	54123	Medium-quality	Viruses;Duplodnaviria;Heunggongvirae;Uroviricota;Caudoviricetes;;	No
SRR12113412_k141_3731902||full_1	33414	Medium-quality	Viruses;Duplodnaviria;Heunggongvirae;Uroviricota;Caudoviricetes;;	Yes	SRR12113412_k141_3731902||full_1,SRR12113384_k141_464889||full_1,SRR12113383_k141_2027163||full_2,SRR12113383_k141_2027163||full_1
SRR12113412_k141_3731931||full_1	13629	Low-quality	Viruses;Duplodnaviria;Heunggongvirae;Uroviricota;Caudoviricetes;;	Yes	SRR12113412_k141_3731931||full_1
SRR12113412_k141_2306522||full_1	10740	Low-quality	Viruses;Duplodnaviria;Heunggongvirae;Uroviricota;Caudoviricetes;;	No
SRR12113435_k141_4251037||0_partial_1	17541	Low-quality	;;;;;;	Yes	SRR12113435_k141_4251037||0_partial_1,SRR12113386_k141_1957391||0_partial,SRR12113401_k141_85554||full_1,SRR12113385_k141_2580340||full_1,SRR12113431_NODE_696_length_39539_cov_2.907972||full_1,SRR12113432_NODE_543_length_37203_cov_1.371022||0_partial,SRR12113425_NODE_1441_length_18195_cov_1.783208||full_1,SRR12113429_NODE_4769_length_7299_cov_1.121863||full,SRR12113422_NODE_26350_length_5678_cov_…
SRR12113435_k141_183484||0_partial_1	11499	Medium-quality	;;;;;;	Yes	SRR12113435_k141_183484||0_partial_1,SRR12113401_k141_1138920||0_partial_1,SRR12113390_k141_2748985||full_1,SRR12113429_NODE_6862_length_5840_cov_0.631892||full
SRR12113435_k141_1718610||0_partial_1	8423	Low-quality	;;;;;;	Yes	SRR12113435_k141_1718610||0_partial_1
SRR12113435_k141_1142351||0_partial_1	18704	Low-quality	Viruses;Duplodnaviria;Heunggongvirae;Uroviricota;Caudoviricetes;;	No
SRR12113435_k141_4340805||0_partial_1	54948	Medium-quality	Viruses;Duplodnaviria;Heunggongvirae;Uroviricota;Caudoviricetes;;	Yes	SRR12113435_k141_4340805||0_partial_1,SRR12113401_k141_126317||full
SRR12113435_k141_2684975||0_partial_1	11078	Medium-quality	Viruses;Duplodnaviria;Heunggongvirae;Uroviricota;Caudoviricetes;;	No
SRR12113435_k141_3184131||0_partial_1	5693	Low-quality	Viruses;Duplodnaviria;Heunggongvirae;Uroviricota;Caudoviricetes;;	No
SRR12113435_k141_306401||full_1	57896	Medium-quality	Viruses;Duplodnaviria;Heunggongvirae;Uroviricota;Caudoviricetes;;	No
SRR12113435_k141_3316||full_1	11623	Low-quality	;;;;;;	No
SRR12113435_k141_2734114||full_1	7699	Low-quality	Viruses;Duplodnaviria;Heunggongvirae;Uroviricota;Caudoviricetes;;	Yes	SRR12113435_k141_2734114||full_1
SRR12113435_k141_4408359||full_1	7488	Low-quality	Viruses;Duplodnaviria;Heunggongvirae;Uroviricota;Caudoviricetes;;	Yes	SRR12113435_k141_4408359||full_1
SRR12113435_k141_2284059||full_1	5141	Not-determined	;;;;;;	Yes	SRR12113435_k141_2284059||full_1
SRR12113435_k141_2596787||full_1	11856	Low-quality	;;;;;;	Yes	SRR12113435_k141_2596787||full_1,SRR12113412_k141_1816691||full_1
SRR12113435_k141_3966105||full_1	6480	Low-quality	;;;;;;	No
SRR12113435_k141_3208170||full_1	6348	Low-quality	Viruses;Duplodnaviria;Heunggongvirae;Uroviricota;Caudoviricetes;;	Yes	SRR12113435_k141_3208170||full_1
SRR12113435_k141_3522656||full_1	12441	Medium-quality	;;;;;;	No
SRR12113435_k141_1110013||full_1	5055	Low-quality	;;;;;;	No
SRR12113435_k141_2334102||full_1	7864	Low-quality	;;;;;;	No
SRR12113435_k141_665856||full_1	17373	Low-quality	;;;;;;	No
SRR12113435_k141_2955577||full_1	6257	Low-quality	;;;;;;	Yes	SRR12113435_k141_2955577||full_1
SRR12113435_k141_4019439||full_1	8853	Low-quality	Viruses;Duplodnaviria;Heunggongvirae;Uroviricota;Caudoviricetes;;	Yes	SRR12113435_k141_4019439||full_1,SRR12113390_k141_1681376||full
SRR12113435_k141_1749267||full_1	10221	Low-quality	;;;;;;	Yes	SRR12113435_k141_1749267||full_1
SRR12113435_k141_2207960||full_1	5216	Low-quality	;;;;;;	Yes	SRR12113435_k141_2207960||full_1
SRR12113435_k141_2515426||full_1	12462	Low-quality	;;;;;;	No
SRR12113435_k141_2213748||full_1	16847	Low-quality	;;;;;;	Yes	SRR12113435_k141_2213748||full_1,SRR12113390_k141_3583063||full_1,SRR12113385_k141_1242344||full_1,SRR12113401_k141_2846921||full_1,SRR12113386_k141_2499935||full_1
SRR12113435_k141_2821778||full_1	32003	Medium-quality	;;;;;;	Yes	SRR12113435_k141_2821778||full_1,SRR12113390_k141_1934381||full_1,SRR12113401_k141_2714233||full,SRR12113385_k141_2947747||full_1,SRR12113386_k141_2632028||full_1,SRR12113401_k141_185579||full,SRR12113407_k141_1630890||full_1
SRR12113435_k141_3127764||full_1	13357	Low-quality	Viruses;Duplodnaviria;Heunggongvirae;Uroviricota;Caudoviricetes;;	No
SRR12113435_k141_1312161||full_1	75167	Medium-quality	Viruses;Duplodnaviria;Heunggongvirae;Uroviricota;Caudoviricetes;;	No
SRR12113435_k141_2993025||full_1	7913	Low-quality	Viruses;Duplodnaviria;Heunggongvirae;Uroviricota;Caudoviricetes;;	No
SRR12113435_k141_4513975||full_1	19720	Low-quality	Viruses;Duplodnaviria;Heunggongvirae;Uroviricota;Caudoviricetes;;	No
SRR12113435_k141_1331887||full_1	5207	Low-quality	Viruses;Duplodnaviria;Heunggongvirae;Uroviricota;Caudoviricetes;;	Yes	SRR12113435_k141_1331887||full_1
SRR12113435_k141_4378136||full_1	34316	Medium-quality	Viruses;Duplodnaviria;Heunggongvirae;Uroviricota;Caudoviricetes;;	Yes	SRR12113435_k141_4378136||full_1,SRR12113390_k141_573421||full_1,SRR12113401_k141_2073587||full,SRR12113385_k141_527998||full
SRR12113435_k141_4073133||full_1	5698	Low-quality	Viruses;Duplodnaviria;Heunggongvirae;Uroviricota;Caudoviricetes;;	Yes	SRR12113435_k141_4073133||full_1
SRR12113435_k141_4226424||full_1	7912	Low-quality	;;;;;;	No
SRR12113435_k141_4849160||full_1	34370	Low-quality	Viruses;Duplodnaviria;Heunggongvirae;Uroviricota;Caudoviricetes;;	No
SRR12113435_k141_1360698||full_1	7626	Low-quality	;;;;;;	No
SRR12113435_k141_4241801||full_1	9417	Low-quality	Viruses;Duplodnaviria;Heunggongvirae;Uroviricota;Caudoviricetes;;	No
SRR2090153_k141_1946954||0_partial_1	20932	Low-quality	;;;;;;	No
SRR2090153_k141_1297580||0_partial_1	48196	High-quality	Viruses;Duplodnaviria;Heunggongvirae;Uroviricota;Caudoviricetes;;	Yes	SRR2090153_k141_1297580||0_partial_1,SRR2090157_NODE_28827_length_6052_cov_0.323376||full
SRR2090153_k141_2474115||0_partial_1	41097	High-quality	Viruses;Duplodnaviria;Heunggongvirae;Uroviricota;Caudoviricetes;;	Yes	SRR2090153_k141_2474115||0_partial_1
SRR2090153_k141_562615||0_partial_1	7118	Low-quality	Viruses;Duplodnaviria;Heunggongvirae;Uroviricota;Caudoviricetes;;	Yes	SRR2090153_k141_562615||0_partial_1
SRR2090153_k141_2094957||1_partial_1	6458	Low-quality	;;;;;;	No
SRR2090153_k141_2502368||0_partial_1	9384	Low-quality	Viruses;Duplodnaviria;Heunggongvirae;Uroviricota;Caudoviricetes;;	Yes	SRR2090153_k141_2502368||0_partial_1
SRR2090153_k141_1359100||0_partial_1	42496	High-quality	Viruses;Duplodnaviria;Heunggongvirae;Uroviricota;Caudoviricetes;;	Yes	SRR2090153_k141_1359100||0_partial_1
SRR2090153_k141_2222041||0_partial_1	13637	Low-quality	Viruses;Duplodnaviria;Heunggongvirae;Uroviricota;Caudoviricetes;;	Yes	SRR2090153_k141_2222041||0_partial_1
SRR2090153_k141_328883||0_partial_1	39647	Medium-quality	Viruses;Duplodnaviria;Heunggongvirae;Uroviricota;Caudoviricetes;;	Yes	SRR2090153_k141_328883||0_partial_1,SRR2090157_NODE_20777_length_7298_cov_0.429368||full
SRR2090153_k141_773818||full_1	35328	High-quality	Viruses;Duplodnaviria;Heunggongvirae;Uroviricota;Caudoviricetes;;	Yes	SRR2090153_k141_773818||full_1,SRR2090159_NODE_1628_length_43789_cov_0.550639||full_1,SRR2090155_NODE_2931_length_24015_cov_0.594483||full,SRR1658344_NODE_651_length_67074_cov_1.235724||full_1,SRR2090155_NODE_13053_length_10626_cov_0.634537||full_1,SRR1658344_NODE_26467_length_7310_cov_0.498260||full,SRR1658344_NODE_39621_length_5543_cov_0.483013||full
SRR2090153_k141_406029||full_1	5011	Low-quality	;;;;;;	Yes	SRR2090153_k141_406029||full_1
SRR2090153_k141_1176980||full_1	13730	Low-quality	Viruses;Duplodnaviria;Heunggongvirae;Uroviricota;Caudoviricetes;;	Yes	SRR2090153_k141_1176980||full_1
SRR2090153_k141_1180495||full_1	13222	Low-quality	;;;;;;	Yes	SRR2090153_k141_1180495||full_1
SRR2090153_k141_2338489||full_1	7535	Low-quality	Viruses;Duplodnaviria;Heunggongvirae;Uroviricota;Caudoviricetes;;	Yes	SRR2090153_k141_2338489||full_1
SRR2090153_k141_1956940||full_1	5335	Low-quality	;;;;;;	No
SRR2090153_k141_438622||full_1	6656	Low-quality	;;;;;;	No
SRR2090153_k141_1979451||full_1	28009	Low-quality	Viruses;Duplodnaviria;Heunggongvirae;Uroviricota;Caudoviricetes;;	Yes	SRR2090153_k141_1979451||full_1
SRR2090153_k141_89254||full_1	5170	Low-quality	;;;;;;	Yes	SRR2090153_k141_89254||full_1
SRR2090153_k141_1631678||full_1	6750	Low-quality	Viruses;Duplodnaviria;Heunggongvirae;Uroviricota;Caudoviricetes;;	Yes	SRR2090153_k141_1631678||full_1
SRR2090153_k141_485727||full_1	40740	High-quality	Viruses;Duplodnaviria;Heunggongvirae;Uroviricota;Caudoviricetes;Unassigned order;Autographiviridae	Yes	SRR2090153_k141_485727||full_1,SRR2090161_NODE_9059_length_12223_cov_0.274719||full,SRR2090161_NODE_9776_length_11694_cov_0.285121||full,SRR2090161_NODE_13304_length_9772_cov_0.380197||full,SRR2090157_NODE_14329_length_9049_cov_0.583389||full,SRR2090161_NODE_31712_length_5872_cov_0.356136||full_1
SRR2090153_k141_2016918||full_1	6105	Low-quality	;;;;;;	Yes	SRR2090153_k141_2016918||full_1
SRR2090153_k141_1259137||full_1	5755	Low-quality	;;;;;;	No
SRR2090153_k141_496553||full_1	5985	Low-quality	;;;;;;	Yes	SRR2090153_k141_496553||full_1
SRR2090153_k141_2789690||full_1	6085	Low-quality	;;;;;;	Yes	SRR2090153_k141_2789690||full_1
SRR2090153_k141_1664514||full_1	30955	Low-quality	Viruses;Duplodnaviria;Heunggongvirae;Uroviricota;Caudoviricetes;;	No
SRR2090153_k141_1671570||full_1	7706	Low-quality	Viruses;Duplodnaviria;Heunggongvirae;Uroviricota;Caudoviricetes;;	No
SRR2090153_k141_537185||full_1	8278	Low-quality	;;;;;;	Yes	SRR2090153_k141_537185||full_1
SRR2090153_k141_945099||full_1	8794	Low-quality	;;;;;;	Yes	SRR2090153_k141_945099||full_1,SRR2090155_NODE_3908_length_20652_cov_0.786943||full_1,SRR1658344_NODE_40928_length_5415_cov_0.477874||full
SRR2090153_k141_949294||full_1	8149	Medium-quality	;;;;;;	Yes	SRR2090153_k141_949294||full_1
SRR2090153_k141_974933||full_1	7947	Low-quality	Viruses;Duplodnaviria;Heunggongvirae;Uroviricota;Caudoviricetes;;	Yes	SRR2090153_k141_974933||full_1
SRR2090153_k141_2133892||full_1	9546	Low-quality	Viruses;Duplodnaviria;Heunggongvirae;Uroviricota;Caudoviricetes;;	No
SRR2090153_k141_609407||full_1	41197	High-quality	Viruses;Duplodnaviria;Heunggongvirae;Uroviricota;Caudoviricetes;;	Yes	SRR2090153_k141_609407||full_1
SRR2090153_k141_1784614||full_1	5081	Low-quality	;;;;;;	Yes	SRR2090153_k141_1784614||full_1
SRR2090153_k141_1838954||full_1	6899	Low-quality	Viruses;Duplodnaviria;Heunggongvirae;Uroviricota;Caudoviricetes;;	No
SRR2090153_k141_740900||full_1	7631	Low-quality	;;;;;;	No
SRR2090153_k141_2285047||full_1	53699	Medium-quality	Viruses;Duplodnaviria;Heunggongvirae;Uroviricota;Caudoviricetes;;	Yes	SRR2090153_k141_2285047||full_1
SRR12113387_NODE_60_length_38050_cov_1.508610||full	38050	Medium-quality	Viruses;Duplodnaviria;Heunggongvirae;Uroviricota;Caudoviricetes;;	Yes	SRR12113387_NODE_60_length_38050_cov_1.508610||full,SRR12113388_NODE_43_length_38028_cov_7.484341||full,SRR12113416_NODE_167_length_33892_cov_1.707152||full,SRR12113417_NODE_789_length_8984_cov_0.974822||full,SRR12113417_NODE_2017_length_5343_cov_0.796971||full
SRR12113387_NODE_63_length_37814_cov_12.781357||full	37814	Low-quality	Viruses;Duplodnaviria;Heunggongvirae;Uroviricota;Caudoviricetes;;	No
SRR12113387_NODE_84_length_33551_cov_1.876257||full	33551	Medium-quality	Viruses;Duplodnaviria;Heunggongvirae;Uroviricota;Caudoviricetes;;	No
SRR12113387_NODE_119_length_28136_cov_1.744654||full	28136	Medium-quality	Viruses;Duplodnaviria;Heunggongvirae;Uroviricota;Caudoviricetes;;	No
SRR12113387_NODE_271_length_19660_cov_2.006297||full	19660	Low-quality	Viruses;Duplodnaviria;Heunggongvirae;Uroviricota;Caudoviricetes;;	No
SRR12113387_NODE_388_length_16688_cov_1.487289||full	16688	Low-quality	;;;;;;	Yes	SRR12113387_NODE_388_length_16688_cov_1.487289||full
SRR12113387_NODE_540_length_13958_cov_1.235124||full	13958	Low-quality	;;;;;;	Yes	SRR12113387_NODE_540_length_13958_cov_1.235124||full
SRR12113387_NODE_559_length_13794_cov_1.340675||full	13794	Low-quality	Viruses;Duplodnaviria;Heunggongvirae;Uroviricota;Caudoviricetes;;	Yes	SRR12113387_NODE_559_length_13794_cov_1.340675||full
SRR12113387_NODE_583_length_13568_cov_2.937133||full	13568	Low-quality	Viruses;Duplodnaviria;Heunggongvirae;Uroviricota;Caudoviricetes;;	Yes	SRR12113387_NODE_583_length_13568_cov_2.937133||full
SRR12113387_NODE_722_length_12239_cov_1.567454||full	12239	Low-quality	Viruses;Duplodnaviria;Heunggongvirae;Uroviricota;Caudoviricetes;;	No
SRR12113387_NODE_792_length_11771_cov_1.370062||full	11771	Low-quality	Viruses;Duplodnaviria;Heunggongvirae;Uroviricota;Caudoviricetes;;	No
SRR12113387_NODE_824_length_11548_cov_1.159180||full	11548	Low-quality	Viruses;Duplodnaviria;Heunggongvirae;Uroviricota;Caudoviricetes;;	No
SRR12113387_NODE_874_length_11209_cov_1.639506||full	11209	Low-quality	Viruses;Duplodnaviria;Heunggongvirae;Uroviricota;Caudoviricetes;;	No
SRR12113387_NODE_928_length_10921_cov_1.323420||full	10921	Low-quality	Viruses;Duplodnaviria;Heunggongvirae;Uroviricota;Caudoviricetes;;	Yes	SRR12113387_NODE_928_length_10921_cov_1.323420||full
SRR12113387_NODE_1029_length_10436_cov_1.271801||full	10436	Low-quality	Viruses;Duplodnaviria;Heunggongvirae;Uroviricota;Caudoviricetes;;	Yes	SRR12113387_NODE_1029_length_10436_cov_1.271801||full
SRR12113387_NODE_1035_length_10411_cov_1.416083||full	10411	Low-quality	Viruses;Duplodnaviria;Heunggongvirae;Uroviricota;Caudoviricetes;;	Yes	SRR12113387_NODE_1035_length_10411_cov_1.416083||full
SRR12113387_NODE_1067_length_10185_cov_1.111056||full	10185	Low-quality	;;;;;;	Yes	SRR12113387_NODE_1067_length_10185_cov_1.111056||full
SRR12113387_NODE_1160_length_9780_cov_1.363721||full	9780	Low-quality	Viruses;Duplodnaviria;Heunggongvirae;Uroviricota;Caudoviricetes;;	Yes	SRR12113387_NODE_1160_length_9780_cov_1.363721||full
SRR12113387_NODE_1226_length_9510_cov_1.824576||full	9510	Low-quality	Viruses;Duplodnaviria;Heunggongvirae;Uroviricota;Caudoviricetes;;	Yes	SRR12113387_NODE_1226_length_9510_cov_1.824576||full
SRR12113387_NODE_1310_length_9158_cov_1.421769||full	9158	Low-quality	Viruses;Duplodnaviria;Heunggongvirae;Uroviricota;Caudoviricetes;;	Yes	SRR12113387_NODE_1310_length_9158_cov_1.421769||full
SRR12113387_NODE_1434_length_8787_cov_1.454157||full	8787	Low-quality	Viruses;Duplodnaviria;Heunggongvirae;Uroviricota;Caudoviricetes;;	Yes	SRR12113387_NODE_1434_length_8787_cov_1.454157||full
SRR12113387_NODE_1459_length_8704_cov_0.975866||full	8704	Low-quality	;;;;;;	Yes	SRR12113387_NODE_1459_length_8704_cov_0.975866||full
SRR12113387_NODE_1541_length_8415_cov_1.329392||full	8415	Low-quality	Viruses;Duplodnaviria;Heunggongvirae;Uroviricota;Caudoviricetes;;	Yes	SRR12113387_NODE_1541_length_8415_cov_1.329392||full
SRR12113387_NODE_1855_length_7630_cov_0.898707||full	7630	Low-quality	Viruses;Duplodnaviria;Heunggongvirae;Uroviricota;Caudoviricetes;;	No
SRR12113387_NODE_1922_length_7506_cov_1.435967||full	7506	Low-quality	Viruses;Duplodnaviria;Heunggongvirae;Uroviricota;Caudoviricetes;;	No
SRR12113387_NODE_2038_length_7273_cov_0.647495||full	7273	Low-quality	;;;;;;	Yes	SRR12113387_NODE_2038_length_7273_cov_0.647495||full
SRR12113387_NODE_2106_length_7166_cov_1.546384||full	7166	Low-quality	Viruses;Duplodnaviria;Heunggongvirae;Uroviricota;Caudoviricetes;;	Yes	SRR12113387_NODE_2106_length_7166_cov_1.546384||full
SRR12113387_NODE_2244_length_6941_cov_0.928383||full	6941	Low-quality	;;;;;;	Yes	SRR12113387_NODE_2244_length_6941_cov_0.928383||full
SRR12113387_NODE_2477_length_6598_cov_0.997373||full	6598	Low-quality	;;;;;;	No
SRR12113387_NODE_2533_length_6501_cov_1.314088||full	6501	Low-quality	Viruses;Duplodnaviria;Heunggongvirae;Uroviricota;Caudoviricetes;;	Yes	SRR12113387_NODE_2533_length_6501_cov_1.314088||full
SRR12113387_NODE_2628_length_6351_cov_0.910026||full	6351	Low-quality	Viruses;Duplodnaviria;Heunggongvirae;Uroviricota;Caudoviricetes;;	No
SRR12113387_NODE_2650_length_6317_cov_0.974313||full	6317	Low-quality	Viruses;Duplodnaviria;Heunggongvirae;Uroviricota;Caudoviricetes;;	No
SRR12113387_NODE_2671_length_6296_cov_1.666396||full	6296	Low-quality	Viruses;Duplodnaviria;Heunggongvirae;Uroviricota;Caudoviricetes;;	No
SRR12113387_NODE_2885_length_6014_cov_1.563954||full	6014	Low-quality	;;;;;;	Yes	SRR12113387_NODE_2885_length_6014_cov_1.563954||full
SRR12113387_NODE_3023_length_5869_cov_1.643678||full	5869	Low-quality	Viruses;Duplodnaviria;Heunggongvirae;Uroviricota;Caudoviricetes;;	Yes	SRR12113387_NODE_3023_length_5869_cov_1.643678||full
SRR12113387_NODE_3124_length_5780_cov_1.210154||full	5780	Low-quality	Viruses;Duplodnaviria;Heunggongvirae;Uroviricota;Caudoviricetes;;	Yes	SRR12113387_NODE_3124_length_5780_cov_1.210154||full
SRR12113387_NODE_3438_length_5483_cov_1.258775||full	5483	Low-quality	Viruses;Duplodnaviria;Heunggongvirae;Uroviricota;Caudoviricetes;;	Yes	SRR12113387_NODE_3438_length_5483_cov_1.258775||full
SRR12113387_NODE_3514_length_5418_cov_1.221508||full	5418	Low-quality	;;;;;;	Yes	SRR12113387_NODE_3514_length_5418_cov_1.221508||full
SRR12113387_NODE_3858_length_5136_cov_1.325614||full	5136	Low-quality	;;;;;;	Yes	SRR12113387_NODE_3858_length_5136_cov_1.325614||full
SRR12113387_NODE_3865_length_5129_cov_1.681527||full	5129	Low-quality	;;;;;;	No
SRR12113387_NODE_3985_length_5034_cov_1.385368||full	5034	Low-quality	Viruses;Duplodnaviria;Heunggongvirae;Uroviricota;Caudoviricetes;;	Yes	SRR12113387_NODE_3985_length_5034_cov_1.385368||full
SRR12113388_NODE_105_length_24042_cov_1.032406||0_partial	22562	Low-quality	Viruses;Duplodnaviria;Heunggongvirae;Uroviricota;Caudoviricetes;;	No
SRR12113388_NODE_2_length_72190_cov_2.549922||full	72190	Complete	Viruses;Duplodnaviria;Heunggongvirae;Uroviricota;Caudoviricetes;;	Yes	SRR12113388_NODE_2_length_72190_cov_2.549922||full
SRR12113388_NODE_4_length_66822_cov_3.362876||full	66822	Medium-quality	Viruses;Duplodnaviria;Heunggongvirae;Uroviricota;Caudoviricetes;;	Yes	SRR12113388_NODE_4_length_66822_cov_3.362876||full,SRR12113416_NODE_250_length_25141_cov_1.326377||full,SRR12113416_NODE_449_length_16923_cov_1.120267||full,SRR12113416_NODE_2243_length_6783_cov_1.080829||full,SRR12113416_NODE_1894_length_7404_cov_1.201594||full,SRR12113416_NODE_3207_length_5608_cov_1.498997||full
SRR12113388_NODE_11_length_52081_cov_1.241444||full	52081	Medium-quality	Viruses;Duplodnaviria;Heunggongvirae;Uroviricota;Caudoviricetes;;	Yes	SRR12113388_NODE_11_length_52081_cov_1.241444||full
SRR12113388_NODE_12_length_50157_cov_2.490226||full	50157	Medium-quality	Viruses;Duplodnaviria;Heunggongvirae;Uroviricota;Caudoviricetes;;	Yes	SRR12113388_NODE_12_length_50157_cov_2.490226||full
SRR12113388_NODE_14_length_49057_cov_1.892888||full	49057	Medium-quality	Viruses;Duplodnaviria;Heunggongvirae;Uroviricota;Caudoviricetes;;	Yes	SRR12113388_NODE_14_length_49057_cov_1.892888||full
SRR12113388_NODE_17_length_47809_cov_1.481377||full	47809	Medium-quality	Viruses;Duplodnaviria;Heunggongvirae;Uroviricota;Caudoviricetes;;	Yes	SRR12113388_NODE_17_length_47809_cov_1.481377||full
SRR12113388_NODE_20_length_44859_cov_1.803228||full	44859	Low-quality	Viruses;Duplodnaviria;Heunggongvirae;Uroviricota;Caudoviricetes;;	Yes	SRR12113388_NODE_20_length_44859_cov_1.803228||full
SRR12113388_NODE_21_length_43537_cov_3.493504||full	43537	Low-quality	Viruses;Duplodnaviria;Heunggongvirae;Uroviricota;Caudoviricetes;;	Yes	SRR12113388_NODE_21_length_43537_cov_3.493504||full
SRR12113388_NODE_24_length_43207_cov_1.731430||full	43207	Complete	Viruses;Duplodnaviria;Heunggongvirae;Uroviricota;Caudoviricetes;;	Yes	SRR12113388_NODE_24_length_43207_cov_1.731430||full
SRR12113388_NODE_26_length_41965_cov_2.805010||full	41965	Medium-quality	Viruses;Duplodnaviria;Heunggongvirae;Uroviricota;Caudoviricetes;;	Yes	SRR12113388_NODE_26_length_41965_cov_2.805010||full
SRR12113388_NODE_28_length_41494_cov_2.924626||full	41494	Medium-quality	Viruses;Duplodnaviria;Heunggongvirae;Uroviricota;Caudoviricetes;;	Yes	SRR12113388_NODE_28_length_41494_cov_2.924626||full
SRR12113388_NODE_31_length_40542_cov_1.805171||full	40542	Medium-quality	Viruses;Duplodnaviria;Heunggongvirae;Uroviricota;Caudoviricetes;;	Yes	SRR12113388_NODE_31_length_40542_cov_1.805171||full
SRR12113388_NODE_35_length_39905_cov_1.098572||full	39905	Low-quality	Viruses;Duplodnaviria;Heunggongvirae;Uroviricota;Caudoviricetes;;	Yes	SRR12113388_NODE_35_length_39905_cov_1.098572||full
[truncated: 37,743 more rows]

## Sheet: Data S3
Data S3: Summary of phage-Patescibacteriota interactions in this study.
Host CPR MAG	Phage
GCA_000990805.1	SRR1658473_NODE_6970_length_13208_cov_4.213286||full
GCA_000990805.1	SRR1658472_NODE_2113_length_13227_cov_1.096794||full
GCA_000993405.1	SRR1658462_NODE_1071_length_34674_cov_1.380901||full
GCA_000993405.1	SRR1658343_NODE_2061_length_18112_cov_0.855213||full
GCA_000993405.1	SRR1658465_NODE_2538_length_15627_cov_0.882903||full
GCA_000993405.1	SRR2090157_NODE_7351_length_13440_cov_1.087809||full
GCA_000993445.1	SRR1658465_NODE_1503_length_22552_cov_1.331014||0_partial
GCA_000993445.1	SRR1658462_NODE_847_length_39744_cov_2.165611||full
GCA_000993445.1	SRR1658344_NODE_2901_length_29488_cov_1.050918||full
GCA_000995915.1	SRR1658473_NODE_4278_length_20007_cov_32.692304||full
GCA_000995915.1	SRR1658472_NODE_819_length_29939_cov_36.516805||full
GCA_000995915.1	SRR1658469_NODE_1547_length_14977_cov_42.401481||full
GCA_000995915.1	SRR1658462_NODE_13606_length_6319_cov_1.587209||full
GCA_000995915.1	SRR2090164_NODE_1388_length_15599_cov_3.917335||full
GCA_000995915.1	SRR1658471_NODE_1743_length_16819_cov_14.087287||full
GCA_000995915.1	SRR1658467_NODE_5088_length_5916_cov_1.156158||full
GCA_000995915.1	SRR2090157_NODE_864_length_42725_cov_0.868750||full
GCA_000999095.1	SRR1658344_NODE_11129_length_13023_cov_1.244107||full
GCA_000999115.1	SRR1658465_NODE_935_length_31805_cov_0.858324||full
GCA_000999115.1	SRR1658462_NODE_195_length_87308_cov_1.604306||0_partial
GCA_000999115.1	SRR1658343_NODE_484_length_43493_cov_0.888138||0_partial
GCA_000999705.1	SRR1658343_NODE_143_length_85897_cov_7.587245||full
GCA_001778075.1	SRR2090166_NODE_7375_length_5634_cov_0.805702||full
GCA_001778075.1	SRR2090166_NODE_3848_length_9006_cov_0.655704||full
GCA_001778075.1	SRR1658465_NODE_456_length_49418_cov_1.679171||full
GCA_001778075.1	SRR2090164_NODE_2447_length_10590_cov_0.798910||full
GCA_001778075.1	SRR2090157_NODE_2813_length_23428_cov_1.958843||full
GCA_001778075.1	SRR1658473_NODE_1272_length_51436_cov_1.539535||0_partial_1
GCA_001778235.1	SRR2090166_NODE_7375_length_5634_cov_0.805702||full
GCA_001778235.1	SRR2090166_NODE_3848_length_9006_cov_0.655704||full
GCA_001778235.1	SRR1658465_NODE_456_length_49418_cov_1.679171||full
GCA_001778235.1	SRR2090164_NODE_2447_length_10590_cov_0.798910||full
GCA_001778235.1	SRR2090157_NODE_2813_length_23428_cov_1.958843||full
GCA_001778235.1	SRR1658473_NODE_1272_length_51436_cov_1.539535||0_partial_1
GCA_001779735.1	SRR2090157_NODE_24339_length_6671_cov_0.934444||full
GCA_001780315.1	SRR1658473_NODE_1272_length_51436_cov_1.539535||0_partial_1
GCA_001781415.1	SRR2090161_NODE_20022_length_7731_cov_0.469621||full_1
GCA_001781805.1	SRR2090161_NODE_20022_length_7731_cov_0.469621||full_1
GCA_001783435.1	SRR2090161_NODE_20022_length_7731_cov_0.469621||full_1
GCA_001787485.1	SRR2090153_k141_44226||full
GCA_001823845.1	SRR2090157_NODE_2838_length_23351_cov_2.850887||full
GCA_001825395.1	SRR2090157_NODE_2838_length_23351_cov_2.850887||full
GCA_016181165.1	SRR12113412_k141_1692103||full
GCA_001002355.1	SRR12113391_NODE_9_length_331608_cov_4.376121||0_partial_1
GCA_001787485.1	SRR12113391_NODE_60_length_132805_cov_3.238156||0_partial_1
GCA_001788955.1	SRR12113391_NODE_60_length_132805_cov_3.238156||0_partial_1
GCA_000992325.1	SRR12113392_NODE_1162_length_49146_cov_3.654889||full_1
GCA_001824325.1	SRR12113392_NODE_1162_length_49146_cov_3.654889||full_1
GCA_016176725.1	SRR12113392_NODE_1162_length_49146_cov_3.654889||full_1
GCA_016199005.1	SRR12113392_NODE_1162_length_49146_cov_3.654889||full_1
GCA_016204105.1	SRR12113392_NODE_1162_length_49146_cov_3.654889||full_1
GCA_000989635.1	SRR12113392_NODE_6721_length_10497_cov_1.342527||full_1
GCA_001774035.1	SRR12113392_NODE_6721_length_10497_cov_1.342527||full_1
GCA_001774085.1	SRR12113392_NODE_6721_length_10497_cov_1.342527||full_1
GCA_001775835.1	SRR12113392_NODE_6721_length_10497_cov_1.342527||full_1
GCA_001795715.1	SRR12113392_NODE_6721_length_10497_cov_1.342527||full_1
GCA_016432485.1	SRR12113392_NODE_6721_length_10497_cov_1.342527||full_1
GCA_016432585.1	SRR12113392_NODE_6721_length_10497_cov_1.342527||full_1
GCA_001817195.1	SRR12113393_NODE_333_length_22988_cov_1.356502||full_1
GCA_001817215.1	SRR12113393_NODE_333_length_22988_cov_1.356502||full_1
GCA_001817235.1	SRR12113393_NODE_333_length_22988_cov_1.356502||full_1
GCA_001817925.1	SRR12113393_NODE_333_length_22988_cov_1.356502||full_1
GCA_001817195.1	SRR12113397_NODE_857_length_34129_cov_11.961620||full_1
GCA_001817215.1	SRR12113397_NODE_857_length_34129_cov_11.961620||full_1
GCA_001817235.1	SRR12113397_NODE_857_length_34129_cov_11.961620||full_1
GCA_001817925.1	SRR12113397_NODE_857_length_34129_cov_11.961620||full_1
GCA_000997125.1	SRR12113400_NODE_134_length_18488_cov_1.319373||full_1
GCA_000998025.1	SRR12113400_NODE_134_length_18488_cov_1.319373||full_1
GCA_000998105.1	SRR12113400_NODE_134_length_18488_cov_1.319373||full_1
GCA_000998385.1	SRR12113400_NODE_134_length_18488_cov_1.319373||full_1
GCA_000998715.1	SRR12113400_NODE_134_length_18488_cov_1.319373||full_1
GCA_000998965.1	SRR12113400_NODE_134_length_18488_cov_1.319373||full_1
GCA_001000245.1	SRR12113400_NODE_134_length_18488_cov_1.319373||full_1
GCA_001000475.1	SRR12113400_NODE_134_length_18488_cov_1.319373||full_1
GCA_001000665.1	SRR12113400_NODE_134_length_18488_cov_1.319373||full_1
GCA_001000745.1	SRR12113400_NODE_134_length_18488_cov_1.319373||full_1
GCA_001000885.1	SRR12113400_NODE_134_length_18488_cov_1.319373||full_1
GCA_001000965.1	SRR12113400_NODE_134_length_18488_cov_1.319373||full_1
GCA_001001055.1	SRR12113400_NODE_134_length_18488_cov_1.319373||full_1
GCA_001001125.1	SRR12113400_NODE_134_length_18488_cov_1.319373||full_1
GCA_001001365.1	SRR12113400_NODE_134_length_18488_cov_1.319373||full_1
GCA_001001485.1	SRR12113400_NODE_134_length_18488_cov_1.319373||full_1
GCA_001001635.1	SRR12113400_NODE_134_length_18488_cov_1.319373||full_1
GCA_001001715.1	SRR12113400_NODE_134_length_18488_cov_1.319373||full_1
GCA_001002445.1	SRR12113400_NODE_134_length_18488_cov_1.319373||full_1
GCA_001774535.1	SRR12113400_NODE_134_length_18488_cov_1.319373||full_1
GCA_001774555.1	SRR12113400_NODE_134_length_18488_cov_1.319373||full_1
GCA_001776225.1	SRR12113400_NODE_134_length_18488_cov_1.319373||full_1
GCA_000997125.1	SRR12113402_NODE_25_length_186966_cov_3.109308||0_partial_1
GCA_000998025.1	SRR12113402_NODE_25_length_186966_cov_3.109308||0_partial_1
GCA_000998105.1	SRR12113402_NODE_25_length_186966_cov_3.109308||0_partial_1
GCA_000998385.1	SRR12113402_NODE_25_length_186966_cov_3.109308||0_partial_1
GCA_000998715.1	SRR12113402_NODE_25_length_186966_cov_3.109308||0_partial_1
GCA_000998965.1	SRR12113402_NODE_25_length_186966_cov_3.109308||0_partial_1
GCA_001000245.1	SRR12113402_NODE_25_length_186966_cov_3.109308||0_partial_1
GCA_001000475.1	SRR12113402_NODE_25_length_186966_cov_3.109308||0_partial_1
GCA_001000665.1	SRR12113402_NODE_25_length_186966_cov_3.109308||0_partial_1
GCA_001000745.1	SRR12113402_NODE_25_length_186966_cov_3.109308||0_partial_1
GCA_001000885.1	SRR12113402_NODE_25_length_186966_cov_3.109308||0_partial_1
GCA_001000965.1	SRR12113402_NODE_25_length_186966_cov_3.109308||0_partial_1
GCA_001001055.1	SRR12113402_NODE_25_length_186966_cov_3.109308||0_partial_1
GCA_001001125.1	SRR12113402_NODE_25_length_186966_cov_3.109308||0_partial_1
GCA_001001365.1	SRR12113402_NODE_25_length_186966_cov_3.109308||0_partial_1
GCA_001001485.1	SRR12113402_NODE_25_length_186966_cov_3.109308||0_partial_1
GCA_001001635.1	SRR12113402_NODE_25_length_186966_cov_3.109308||0_partial_1
GCA_001001715.1	SRR12113402_NODE_25_length_186966_cov_3.109308||0_partial_1
GCA_001002445.1	SRR12113402_NODE_25_length_186966_cov_3.109308||0_partial_1
GCA_001774535.1	SRR12113402_NODE_25_length_186966_cov_3.109308||0_partial_1
GCA_001774555.1	SRR12113402_NODE_25_length_186966_cov_3.109308||0_partial_1
GCA_001776225.1	SRR12113402_NODE_25_length_186966_cov_3.109308||0_partial_1
GCA_000997125.1	SRR12113406_NODE_34_length_168459_cov_1.577971||0_partial_1
GCA_000998025.1	SRR12113406_NODE_34_length_168459_cov_1.577971||0_partial_1
GCA_000998105.1	SRR12113406_NODE_34_length_168459_cov_1.577971||0_partial_1
GCA_000998385.1	SRR12113406_NODE_34_length_168459_cov_1.577971||0_partial_1
GCA_000998715.1	SRR12113406_NODE_34_length_168459_cov_1.577971||0_partial_1
GCA_000998965.1	SRR12113406_NODE_34_length_168459_cov_1.577971||0_partial_1
GCA_001000245.1	SRR12113406_NODE_34_length_168459_cov_1.577971||0_partial_1
GCA_001000475.1	SRR12113406_NODE_34_length_168459_cov_1.577971||0_partial_1
GCA_001000665.1	SRR12113406_NODE_34_length_168459_cov_1.577971||0_partial_1
GCA_001000745.1	SRR12113406_NODE_34_length_168459_cov_1.577971||0_partial_1
GCA_001000885.1	SRR12113406_NODE_34_length_168459_cov_1.577971||0_partial_1
GCA_001000965.1	SRR12113406_NODE_34_length_168459_cov_1.577971||0_partial_1
GCA_001001055.1	SRR12113406_NODE_34_length_168459_cov_1.577971||0_partial_1
GCA_001001125.1	SRR12113406_NODE_34_length_168459_cov_1.577971||0_partial_1
GCA_001001365.1	SRR12113406_NODE_34_length_168459_cov_1.577971||0_partial_1
GCA_001001485.1	SRR12113406_NODE_34_length_168459_cov_1.577971||0_partial_1
GCA_001001635.1	SRR12113406_NODE_34_length_168459_cov_1.577971||0_partial_1
GCA_001001715.1	SRR12113406_NODE_34_length_168459_cov_1.577971||0_partial_1
GCA_001002445.1	SRR12113406_NODE_34_length_168459_cov_1.577971||0_partial_1
GCA_001774535.1	SRR12113406_NODE_34_length_168459_cov_1.577971||0_partial_1
GCA_001774555.1	SRR12113406_NODE_34_length_168459_cov_1.577971||0_partial_1
GCA_001776225.1	SRR12113406_NODE_34_length_168459_cov_1.577971||0_partial_1
GCA_001776425.1	SRR12113416_NODE_45_length_71667_cov_1.931185||full_1
GCA_016186635.1	SRR12113416_NODE_45_length_71667_cov_1.931185||full_1
GCA_016217925.1	SRR12113418_NODE_60_length_166557_cov_1.384378||0_partial_1
GCA_001776195.1	SRR12113418_NODE_81_length_133851_cov_1.494504||0_partial_1
GCA_001821245.1	SRR12113418_NODE_81_length_133851_cov_1.494504||0_partial_1
GCA_001822755.1	SRR12113418_NODE_81_length_133851_cov_1.494504||0_partial_1
GCA_016176295.1	SRR12113418_NODE_81_length_133851_cov_1.494504||0_partial_1
GCA_016181435.1	SRR12113418_NODE_81_length_133851_cov_1.494504||0_partial_1
GCA_016181465.1	SRR12113418_NODE_81_length_133851_cov_1.494504||0_partial_1
GCA_016203465.1	SRR12113418_NODE_81_length_133851_cov_1.494504||0_partial_1
GCA_001002355.1	SRR12113418_NODE_2523_length_13001_cov_1.581404||full_1
GCA_001794605.1	SRR12113419_NODE_154_length_122501_cov_3.235581||0_partial_1
GCA_001795775.1	SRR12113419_NODE_154_length_122501_cov_3.235581||0_partial_1
GCA_016215765.1	SRR12113419_NODE_154_length_122501_cov_3.235581||0_partial_1
GCA_016217925.1	SRR12113419_NODE_215_length_100829_cov_1.527795||full_1
GCA_000993565.1	SRR12113419_NODE_2677_length_14633_cov_1.355853||full_1
GCA_001781475.1	SRR12113419_NODE_2677_length_14633_cov_1.355853||full_1
GCA_001823165.1	SRR12113419_NODE_2677_length_14633_cov_1.355853||full_1
GCA_001823295.1	SRR12113419_NODE_2677_length_14633_cov_1.355853||full_1
GCA_001002355.1	SRR12113419_NODE_3206_length_12924_cov_2.502696||full_1
GCA_001787635.1	SRR12113419_NODE_3206_length_12924_cov_2.502696||full_1
GCA_000989435.1	SRR12113420_NODE_203_length_104570_cov_2.838725||0_partial_1
GCA_000992015.1	SRR12113420_NODE_203_length_104570_cov_2.838725||0_partial_1
GCA_000993865.2	SRR12113420_NODE_203_length_104570_cov_2.838725||0_partial_1
GCA_000996085.1	SRR12113420_NODE_203_length_104570_cov_2.838725||0_partial_1
GCA_000997345.1	SRR12113420_NODE_203_length_104570_cov_2.838725||0_partial_1
GCA_001003225.1	SRR12113420_NODE_203_length_104570_cov_2.838725||0_partial_1
GCA_001004205.1	SRR12113420_NODE_203_length_104570_cov_2.838725||0_partial_1
GCA_001004665.1	SRR12113420_NODE_203_length_104570_cov_2.838725||0_partial_1
GCA_001004755.1	SRR12113420_NODE_203_length_104570_cov_2.838725||0_partial_1
GCA_001773535.1	SRR12113420_NODE_203_length_104570_cov_2.838725||0_partial_1
GCA_001773545.1	SRR12113420_NODE_203_length_104570_cov_2.838725||0_partial_1
GCA_001775435.1	SRR12113420_NODE_203_length_104570_cov_2.838725||0_partial_1
GCA_001775485.1	SRR12113420_NODE_203_length_104570_cov_2.838725||0_partial_1
GCA_001776335.1	SRR12113420_NODE_203_length_104570_cov_2.838725||0_partial_1
GCA_001778785.1	SRR12113420_NODE_203_length_104570_cov_2.838725||0_partial_1
GCA_001779575.1	SRR12113420_NODE_203_length_104570_cov_2.838725||0_partial_1
GCA_001779685.1	SRR12113420_NODE_203_length_104570_cov_2.838725||0_partial_1
GCA_001780515.1	SRR12113420_NODE_203_length_104570_cov_2.838725||0_partial_1
GCA_001781365.1	SRR12113420_NODE_203_length_104570_cov_2.838725||0_partial_1
GCA_001781625.1	SRR12113420_NODE_203_length_104570_cov_2.838725||0_partial_1
GCA_001783955.1	SRR12113420_NODE_203_length_104570_cov_2.838725||0_partial_1
GCA_001785875.1	SRR12113420_NODE_203_length_104570_cov_2.838725||0_partial_1
GCA_001786795.1	SRR12113420_NODE_203_length_104570_cov_2.838725||0_partial_1
GCA_001792075.1	SRR12113420_NODE_203_length_104570_cov_2.838725||0_partial_1
GCA_001817655.1	SRR12113420_NODE_203_length_104570_cov_2.838725||0_partial_1
GCA_001819735.1	SRR12113420_NODE_203_length_104570_cov_2.838725||0_partial_1
GCA_001819785.1	SRR12113420_NODE_203_length_104570_cov_2.838725||0_partial_1
GCA_001819815.1	SRR12113420_NODE_203_length_104570_cov_2.838725||0_partial_1
GCA_001820355.1	SRR12113420_NODE_203_length_104570_cov_2.838725||0_partial_1
GCA_001820375.1	SRR12113420_NODE_203_length_104570_cov_2.838725||0_partial_1
GCA_001820485.1	SRR12113420_NODE_203_length_104570_cov_2.838725||0_partial_1
GCA_001821725.1	SRR12113420_NODE_203_length_104570_cov_2.838725||0_partial_1
GCA_001821835.1	SRR12113420_NODE_203_length_104570_cov_2.838725||0_partial_1
GCA_001821945.1	SRR12113420_NODE_203_length_104570_cov_2.838725||0_partial_1
GCA_001822025.1	SRR12113420_NODE_203_length_104570_cov_2.838725||0_partial_1
GCA_001822055.1	SRR12113420_NODE_203_length_104570_cov_2.838725||0_partial_1
GCA_001822145.1	SRR12113420_NODE_203_length_104570_cov_2.838725||0_partial_1
GCA_001822815.1	SRR12113420_NODE_203_length_104570_cov_2.838725||0_partial_1
GCA_001822865.1	SRR12113420_NODE_203_length_104570_cov_2.838725||0_partial_1
GCA_001822895.1	SRR12113420_NODE_203_length_104570_cov_2.838725||0_partial_1
GCA_001822905.1	SRR12113420_NODE_203_length_104570_cov_2.838725||0_partial_1
GCA_001823415.1	SRR12113420_NODE_203_length_104570_cov_2.838725||0_partial_1
GCA_001824005.1	SRR12113420_NODE_203_length_104570_cov_2.838725||0_partial_1
GCA_001824925.1	SRR12113420_NODE_203_length_104570_cov_2.838725||0_partial_1
GCA_016176285.1	SRR12113420_NODE_203_length_104570_cov_2.838725||0_partial_1
GCA_016178195.1	SRR12113420_NODE_203_length_104570_cov_2.838725||0_partial_1
GCA_016181465.1	SRR12113420_NODE_203_length_104570_cov_2.838725||0_partial_1
GCA_016182295.1	SRR12113420_NODE_203_length_104570_cov_2.838725||0_partial_1
GCA_016187165.1	SRR12113420_NODE_203_length_104570_cov_2.838725||0_partial_1
GCA_016205885.1	SRR12113420_NODE_203_length_104570_cov_2.838725||0_partial_1
GCA_000995635.1	SRR12113421_NODE_275_length_90732_cov_11.902091||full_1
GCA_000995875.1	SRR12113421_NODE_275_length_90732_cov_11.902091||full_1
GCA_000999785.1	SRR12113421_NODE_275_length_90732_cov_11.902091||full_1
GCA_001001065.1	SRR12113421_NODE_275_length_90732_cov_11.902091||full_1
GCA_001777545.1	SRR12113421_NODE_275_length_90732_cov_11.902091||full_1
GCA_001777635.1	SRR12113421_NODE_275_length_90732_cov_11.902091||full_1
GCA_001777665.1	SRR12113421_NODE_275_length_90732_cov_11.902091||full_1
GCA_001777705.1	SRR12113421_NODE_275_length_90732_cov_11.902091||full_1
GCA_001777745.1	SRR12113421_NODE_275_length_90732_cov_11.902091||full_1
GCA_001777775.1	SRR12113421_NODE_275_length_90732_cov_11.902091||full_1
GCA_001777785.1	SRR12113421_NODE_275_length_90732_cov_11.902091||full_1
GCA_001777855.1	SRR12113421_NODE_275_length_90732_cov_11.902091||full_1
GCA_001779895.1	SRR12113421_NODE_275_length_90732_cov_11.902091||full_1
GCA_001779985.1	SRR12113421_NODE_275_length_90732_cov_11.902091||full_1
GCA_001780035.1	SRR12113421_NODE_275_length_90732_cov_11.902091||full_1
[truncated: 13,902 more rows]

## Sheet: Data S4
Data S4: Summary of the groundwater Patescibacteriota phages.
[truncated: 1,163 more rows]

[truncated: 2 more sheets: Data S5, Data S6]
